# Supplementary material for: Tissue-specific transcriptome profiling of Drosophila reveals roles for GATA transcription factors in longevity by dietary restriction
Source: NPJ Aging Mech Dis. 2018 Apr 17;4:5. doi: 10.1038/s41514-018-0024-4 (PMC5904217; doi:10.1038/s41514-018-0024-4)
Supplement: Supplementary file 3 — Supplementary data [file 41514_2018_24_MOESM3_ESM.xlsx]

## Sheet: Key
differential expression analysis				Overlapping differential expression amongst tissues			read counts				Gene Ontology enrichment analysis			Motif enrichment analysis			Phenotypes - eggs			Phenotypes - lifespan
Sheets:	brain			Set	Tissues in which shared expression signature was detected		Sheets:	readTable	raw counts of reads per gene, for genes with mean ≥10 reads across all samples		column	description		column	description		column	description		column	description
	fatbody			Members	Genes comprising the set			readTable_vst	As above with variance stabilising transformation, rounded to 5 decimal places.		tissue	Description of DE gene set (Br = brain, Fa=fatbody, gu=gut, ov=ovary, th=thorax)		DE gene set	Portmanteau ((Br = brain, Fa=fatbody, gu=gut, ov=ovary, th=thorax; DR=DR relative to control, RA=rapamycin relative to control)		EAA	whether base food was supplemented with EAAs (i.e. control medium)		day	time of event
	gut										diet	Description of DE gene set (dr=DR relative to control, ra=rapamycin relative to control)		Rank	Rank of feature amongst those enriched in given DE gene set		RU	whether base food was supplemented with RU486 (i.e. RNAi induced)		EAA	whether base food was supplemented with EAAs (i.e. control medium)
	ovary						data labels	description			ontology	Gene Ontology category: BP=biological process, MF=molecular function, CC=cellular component		FeatureID	Database-specific descriptor		eggs	eggs per vial		RU	whether base food was supplemented with RU486 (i.e. RNAi induced)
	thorax						gene	FlyBase gene ID. Multiple genes are described for regions coding >1 gene			GO.ID	Unique GO identifier		FeatureDescription	Database-specific descriptor		nFlies	flies per vial		eventType	whether fly died (1) or was censored (0) on given date
							tissue	tissected tissue (brain, fatbody, gut, ovary, thorax)			Term	GO description		FeatureAnnotations	Proteins known to bind feature		eggs.fly	eggs/flies		driver	GeneSwitch line used to drive RNAi expression
							diet	fed before dissection			Annotated	N. genes with given annotation in genome		NES	Enrichment score		driver	GeneSwitch line used to drive RNAi expression		RNAi	RNAi line
column	column source	description					replicate	Independent replicate of experiment. Tissue and diet matched across replicates (e.g. DR ovary replicate B from same flies as DR brain replicate B)			Significant	N. genes with annotation in DE gene set					RNAi	RNAi line
gene_id	gtf (flybase)	FlyBase gene ID. Multiple genes are described for regions coding >1 gene
seqid	gtf (flybase)	Chromosome
start	gtf (flybase)	Start position of gene on chromosome (bp)
finish	gtf (flybase)	End position of gene on chromosome (bp)
strand	gtf (flybase)	DNA strand
gene_symbol	gtf (flybase)	gene symbol
current_fullname	gtf (flybase)	full gene name
annotation_ID	gtf (flybase)	gene annotation
baseMean_Dr	DESeq2 - DR vs. control	Calculated mean expression
log2FoldChange_Dr	DESeq2 - DR vs. control	log2FC of expression coefficient
lfcSE_Dr	DESeq2 - DR vs. control	Standard error of log2FC
stat_Dr	DESeq2 - DR vs. control	coefficient
pvalue_Dr	DESeq2 - DR vs. control	p value, -ve binomial distribution
padj_Dr	DESeq2 - DR vs. control	IHW adjusted p-value
weight_Dr	DESeq2 - DR vs. control	weight of adjusted p-value
sig_Dr	DESeq2 - DR vs. control	TRUE = adjusted p-value ≤ 0.01; FALSE = adjusted p-value ≥ 0.01
signChange_Dr	DESeq2 - DR vs. control	sign of change expression
changeMagnitude_Dr	DESeq2 - DR vs. control	magnitude of change expression
baseMean_Ra	DESeq2 - rapamycin-fed vs. control	Calculated mean expression
log2FoldChange_Ra	DESeq2 - rapamycin-fed vs. control	log2FC of expression coefficient
lfcSE_Ra	DESeq2 - rapamycin-fed vs. control	Standard error of log2FC
stat_Ra	DESeq2 - rapamycin-fed vs. control	coefficient
pvalue_Ra	DESeq2 - rapamycin-fed vs. control	p value, -ve binomial distribution
padj_Ra	DESeq2 - rapamycin-fed vs. control	IHW adjusted p-value
weight_Ra	DESeq2 - rapamycin-fed vs. control	weight of adjusted p-value
sig_Ra	DESeq2 - rapamycin-fed vs. control	TRUE = adjusted p-value ≤ 0.01; FALSE = adjusted p-value ≥ 0.01
signChange_Ra	DESeq2 - rapamycin-fed vs. control	sign of change expression
changeMagnitude_Ra	DESeq2 - rapamycin-fed vs. control	magnitude of change expression

## Sheet: brain
gene_id	seqid	start	end	strand	gene_symbol	current_fullname	annotation_ID	baseMean_Dr	log2FoldChange_Dr	lfcSE_Dr	stat_Dr	pvalue_Dr	padj_Dr	weight_Dr	sig_Dr	signChange_Dr	changeMagnitude_Dr	baseMean_Ra	log2FoldChange_Ra	lfcSE_Ra	stat_Ra	pvalue_Ra	padj_Ra	weight_Ra	sig_Ra	signChange_Ra	changeMagnitude_Ra
FBgn0000003	3R	6822498	6822796	+	7SLRNA:CR32864	Signal recognition particle 7SL RNA CR32864	CR32864	2.07568	-0.00184658	0.0891838	-0.0207053	0.983481	1	0	FALSE	-	0.00184658	2.07568	-0.0553732	0.0890302	-0.621959	0.533969	1	0.21909	FALSE	-	0.0553732
FBgn0000008	2R	22136968	22172834	+	a	arc	NA	715.19	0.166629	0.113219	1.47174	0.141092	0.586137	1.20127	FALSE	+	0.166629	715.19	-0.0234364	0.113667	-0.206184	0.836647	1	1.3062	FALSE	-	0.0234364
FBgn0000014	3R	16807214	16830049	-	abd-A	abdominal A	CG10325	3.75793	-0.108074	0.0779489	-1.38648	0.165601	1	0.125338	FALSE	-	0.108074	3.75793	-0.0867123	0.077941	-1.11254	0.265907	1	0.181204	FALSE	-	0.0867123
FBgn0000015	3R	16927212	16972236	-	Abd-B	Abdominal B	CG11648	3.25012	-0.0813512	0.0932895	-0.87203	0.383192	1	0	FALSE	-	0.0813512	3.25012	-0.0372794	0.0933322	-0.399427	0.689578	1	0	FALSE	-	0.0372794
FBgn0000017	3L	16615866	16647882	-	Abl	Abl tyrosine kinase	CG4032	4100.33	0.285354	0.0921641	3.09615	0.0019605	0.0387755	1.67181	FALSE	+	0.285354	4100.33	0.00346913	0.0923289	0.0375736	0.970028	1	1.34409	FALSE	+	0.00346913
FBgn0000018	2L	10973443	10975293	-	abo	abnormal oocyte	CG6093	148.71	-0.0250733	0.174772	-0.143463	0.885925	1	0.38049	FALSE	-	0.0250733	148.71	0.197966	0.174142	1.13681	0.255618	0.99464	1.31193	FALSE	+	0.197966
FBgn0000024	3R	13222951	13259517	-	Ace	Acetylcholine esterase	CG17907	7366.03	0.177717	0.106271	1.6723	0.0944647	0.358688	2.19951	FALSE	+	0.177717	7366.03	0.176325	0.106282	1.65903	0.0971097	0.774379	1.31193	FALSE	+	0.176325
FBgn0000028	X	15350239	15379064	-	acj6	abnormal chemosensory jump 6	CG9151	549.141	0.277467	0.126655	2.19073	0.0284716	0.249099	1.25034	FALSE	+	0.277467	549.141	0.0486774	0.127192	0.382708	0.701937	1	1.34409	FALSE	+	0.0486774
FBgn0000032	3R	29991144	29993411	-	Acph-1	Acid phosphatase 1	CG7899	385.921	-0.250255	0.174997	-1.43005	0.152703	0.608524	1.19329	FALSE	-	0.250255	385.921	-0.180915	0.174964	-1.03401	0.301131	0.99103	1.6092	FALSE	-	0.180915
FBgn0000036	3R	24393896	24457157	-	nAChRalpha1	nicotinic Acetylcholine Receptor alpha1	CG5610	1679.54	0.135075	0.129604	1.04221	0.297315	0.801404	1.15348	FALSE	+	0.135075	1679.54	0.199099	0.129584	1.53645	0.124429	0.843301	1.31193	FALSE	+	0.199099
FBgn0000037	2R	24378630	24390294	-	mAChR-A	muscarinic Acetylcholine Receptor, A-type	NA	3209.36	0.272109	0.0909514	2.99181	0.00277327	0.0581029	1.25034	FALSE	+	0.272109	3209.36	0.0638991	0.0911229	0.701241	0.483153	1	0.968399	FALSE	+	0.0638991
FBgn0000038	3L	4429349	4435993	+	nAChRbeta1	nicotinic Acetylcholine Receptor beta1	CG11348	13999.8	0.165279	0.0996466	1.65866	0.0971852	0.359091	2.25	FALSE	+	0.165279	13999.8	0.137995	0.0996577	1.38469	0.166147	0.909907	1.34409	FALSE	+	0.137995
FBgn0000039	3R	24485428	24491147	+	nAChRalpha2	nicotinic Acetylcholine Receptor alpha2	CG6844	2019.19	0.0770671	0.13078	0.589289	0.555668	0.931736	1.25034	FALSE	+	0.0770671	2019.19	-0.00188095	0.130844	-0.0143755	0.98853	1	1.38031	FALSE	-	0.00188095
FBgn0000042	X	5900861	5905399	+	Act5C	Actin 5C	CG4027	20657.6	-0.222135	0.133875	-1.65927	0.0970613	0.361711	2.19951	FALSE	-	0.222135	20657.6	-0.0567054	0.133869	-0.423588	0.671866	1	1.31193	FALSE	-	0.0567054
FBgn0000043	2R	6013910	6015689	-	Act42A	Actin 42A	CG12051	783.999	-0.443735	0.187172	-2.37073	0.0177531	0.196335	1.15348	FALSE	-	0.443735	783.999	-0.309501	0.187126	-1.65397	0.0981336	0.776509	1.31193	FALSE	-	0.309501
FBgn0000044	2R	20944021	20946431	+	Act57B	Actin 57B	CG10067	2596.58	0.0501505	0.201333	0.249092	0.803289	1	1.25034	FALSE	+	0.0501505	2596.58	-0.221763	0.201328	-1.1015	0.270679	0.996914	1.31193	FALSE	-	0.221763
FBgn0000045	3L	21985210	21987190	+	Act79B	Actin 79B	CG7478	464.958	-0.0631789	0.182124	-0.3469	0.728667	0.992071	1.33326	FALSE	-	0.0631789	464.958	0.081124	0.182032	0.445657	0.655845	1	1.38031	FALSE	+	0.081124
FBgn0000046	3R	13425983	13428375	+	Act87E	Actin 87E	CG18290	264.724	-0.209482	0.208526	-1.00459	0.315096	1	0.38049	FALSE	-	0.209482	264.724	-0.491278	0.208553	-2.35565	0.0184905	0.384662	1.31193	FALSE	-	0.491278
FBgn0000047	3R	15439969	15442177	+	Act88F	Actin 88F	CG5178	35.3612	-0.00532306	0.194383	-0.0273844	0.978153	1	0.874124	FALSE	-	0.00532306	35.3612	0.0856661	0.194507	0.440427	0.659628	1	0.721299	FALSE	+	0.0856661
FBgn0000052	2L	6041181	6046050	-	ade2	adenosine 2	CG9127	701.985	-0.246059	0.15165	-1.62255	0.104686	0.514548	1.20127	FALSE	-	0.246059	701.985	-0.353419	0.151782	-2.32846	0.0198877	0.366902	1.56207	FALSE	-	0.353419
FBgn0000053	2L	7014623	7023898	-	ade3	adenosine 3	CG31628	649.892	-0.301869	0.126984	-2.37722	0.0174436	0.185447	1.25034	FALSE	-	0.301869	649.892	-0.322915	0.127046	-2.54171	0.0110312	0.296162	1.31193	FALSE	-	0.322915
FBgn0000055	2L	14615552	14618902	+	Adh	Alcohol dehydrogenase	CG3481	48710	-0.0848594	0.136706	-0.620743	0.534769	0.778128	2.25	FALSE	-	0.0848594	48710	0.313742	0.136698	2.29515	0.0217244	0.412597	1.38031	FALSE	+	0.313742
FBgn0000056	2L	14615552	14618902	+	Adhr	Adh-related	CG3484	48689.3	-0.0846418	0.136699	-0.619184	0.535795	0.860525	1.67181	FALSE	-	0.0846418	48689.3	0.313773	0.136691	2.2955	0.0217044	0.487793	0.968399	FALSE	+	0.313773
FBgn0000057	2R	18151704	18154060	+	adp	adipose	CG5124	511.329	0.0414383	0.122034	0.339565	0.734184	1	1.17615	FALSE	+	0.0414383	511.329	-0.0191345	0.12222	-0.156558	0.875594	1	1.31193	FALSE	-	0.0191345
FBgn0000061	2L	378112	387439	+	al	aristaless	NA	1.54716	-0.00128419	0.0772223	-0.0166298	0.986732	1	0	FALSE	-	0.00128419	1.54716	0.00931742	0.0772203	0.12066	0.90396	1	0.21909	FALSE	+	0.00931742
FBgn0000063	3R	17671271	17673828	+	Mps1	Monopolar spindle 1	CG7643	91.1102	-0.1624	0.207535	-0.782519	0.43391	0.889126	1.20139	FALSE	-	0.1624	91.1102	-0.0374821	0.207497	-0.18064	0.85665	1	1.38031	FALSE	-	0.0374821
FBgn0000064	3R	26254069	26261591	-	Ald	Aldolase	CG6058	17799.9	0.120558	0.0930259	1.29596	0.194989	0.517069	2.19951	FALSE	+	0.120558	17799.9	0.175693	0.0930227	1.88871	0.0589303	0.657635	1.31193	FALSE	+	0.175693
FBgn0000071	3R	6762593	6765261	+	Ama	Amalgam	CG2198	16.5155	-0.318595	0.171278	-1.86011	0.0628699	0.517069	0.704137	FALSE	-	0.318595	16.5155	-0.446964	0.170931	-2.61489	0.00892573	0.355946	0.738706	FALSE	-	0.446964
FBgn0000075	2L	19110154	19114110	+	amd	alpha methyl dopa-resistant	CG10501	42.4508	0.34397	0.208881	1.64672	0.0996151	0.494785	1.25034	FALSE	+	0.34397	42.4508	0.11712	0.208827	0.560846	0.574902	1	0.875969	FALSE	+	0.11712
FBgn0000077	X	9245915	9247336	-	amx	almondex	NA	259.259	0.0172393	0.153196	0.112531	0.910402	1	1.25034	FALSE	+	0.0172393	259.259	0.0923381	0.152998	0.603525	0.54616	1	1.20256	FALSE	+	0.0923381
FBgn0000078	2R	17124764	17126369	+	Amy-d	Amylase distal	CG17876	1371.72	-0.712761	0.161043	-4.42589	9.60434e-06	0.00120441	1.25034	TRUE	-	0.712761	1371.72	-0.57093	0.161047	-3.54511	0.000392452	0.0394232	1.34409	FALSE	-	0.57093
FBgn0000079	2R	17118636	17120303	-	Amy-p	Amylase proximal	CG18730	2491.28	-0.640455	0.152744	-4.19299	2.75302e-05	0.00190858	1.96576	TRUE	-	0.640455	2491.28	-0.524699	0.152746	-3.43512	0.0005923	0.051658	1.3062	FALSE	-	0.524699
FBgn0000083	3R	21065241	21070917	+	AnxB9	Annexin B9	CG5730	3214.58	-0.0355031	0.0924946	-0.38384	0.701097	0.854407	2.25	FALSE	-	0.0355031	3214.58	0.0456112	0.0924529	0.493345	0.621769	1	1.38031	FALSE	+	0.0456112
FBgn0000084	X	20171445	20173514	-	AnxB10	Annexin B10	CG9579	2295.86	0.0434664	0.15212	0.285738	0.775079	0.944724	1.67181	FALSE	+	0.0434664	2295.86	0.201745	0.152069	1.32667	0.184618	0.933984	1.31193	FALSE	+	0.201745
FBgn0000092	X	2692732	2693886	-	CG2650		CG2650	32.6469	-0.0879319	0.200414	-0.438751	0.660842	0.982288	1.25034	FALSE	-	0.0879319	32.6469	-0.16382	0.200273	-0.817981	0.413368	1	0.875969	FALSE	-	0.16382
FBgn0000097	2L	2156484	2178754	-	aop	anterior open	CG3166	798.551	0.0381509	0.116389	0.327787	0.743073	1	1.19329	FALSE	+	0.0381509	798.551	-0.111981	0.116726	-0.959354	0.33738	1	1.34409	FALSE	-	0.111981
FBgn0000100	3L	22075867	22077487	+	RpLP0	Ribosomal protein LP0	CG7490	11234	-0.0890746	0.0850937	-1.04678	0.2952	0.696651	1.67181	FALSE	-	0.0890746	11234	0.102885	0.0850559	1.20962	0.226425	1	0.968399	FALSE	+	0.102885
FBgn0000108	X	530501	579044	+	Appl	beta amyloid protein precursor-like	CG7727	19038.7	0.209631	0.122502	1.71124	0.0870367	0.3962	1.67181	FALSE	+	0.209631	19038.7	0.13522	0.122509	1.10375	0.2697	0.996914	1.31193	FALSE	+	0.13522
FBgn0000109	3L	1883795	1885019	-	Aprt	Adenine phosphoribosyltransferase	CG18315	137.139	-0.208801	0.195717	-1.06685	0.286038	0.768229	1.25034	FALSE	-	0.208801	137.139	-0.0501852	0.195489	-0.256716	0.797398	1	1.20256	FALSE	-	0.0501852
FBgn0000114	2L	12175004	12313438	+	bru1	bruno 1	NA	1142.95	-0.210143	0.198091	-1.06084	0.288762	0.778974	1.20127	FALSE	-	0.210143	1142.95	-0.167553	0.198094	-0.845827	0.397649	1	1.34409	FALSE	-	0.167553
FBgn0000115	3L	15983135	15984362	+	Arl1	ADP ribosylation factor-like 1	CG6025	345.885	-0.263402	0.151414	-1.73961	0.0819272	0.459667	1.19329	FALSE	-	0.263402	345.885	-0.0779979	0.150985	-0.516593	0.60544	1	1.3062	FALSE	-	0.0779979
FBgn0000116	3L	9048781	9066027	-	Argk	Arginine kinase	CG32031	22641	-0.0561417	0.127899	-0.438952	0.660696	0.835003	2.25	FALSE	-	0.0561417	22641	0.0504979	0.127894	0.394841	0.69296	1	1.3062	FALSE	+	0.0504979
FBgn0000117	X	1891401	1900646	-	arm	armadillo	CG11579	8853.9	0.168899	0.06662	2.53526	0.0112365	0.106725	1.96576	FALSE	+	0.168899	8853.9	0.0200153	0.0666886	0.30013	0.764078	1	1.38031	FALSE	+	0.0200153
FBgn0000119	2R	13453640	13483229	-	arr	arrow	CG5912	769.839	0.107449	0.101985	1.05358	0.292076	0.785322	1.19329	FALSE	+	0.107449	769.839	-0.137677	0.102589	-1.34203	0.179588	0.920892	1.38031	FALSE	-	0.137677
FBgn0000120	2L	18078269	18081307	+	Arr1	Arrestin 1	CG5711	4915.96	0.179446	0.137761	1.30259	0.192714	0.578822	1.67181	FALSE	+	0.179446	4915.96	0.392283	0.13771	2.8486	0.00439114	0.18078	1.34409	FALSE	+	0.392283
FBgn0000121	3L	8647261	8648936	-	Arr2	Arrestin 2	CG5962	9339.18	0.151664	0.131538	1.15301	0.248908	0.605032	1.96576	FALSE	+	0.151664	9339.18	0.29704	0.13152	2.25852	0.0239134	0.500835	0.968399	FALSE	+	0.29704
FBgn0000137	X	460747	463176	+	ase	asense	CG3258	0.641299	-0.0131142	0.0476273	-0.275351	0.783047	1	0	FALSE	-	0.0131142	0.641299	-0.000330419	0.0477396	-0.00692127	0.994478	1	0.186933	FALSE	-	0.000330419
FBgn0000139	3R	24650125	24653376	+	ash2	absent, small, or homeotic discs 2	CG6677	447.468	0.122763	0.118557	1.03548	0.300446	0.778974	1.25034	FALSE	+	0.122763	447.468	0.141479	0.118486	1.19406	0.232456	0.977299	1.38031	FALSE	+	0.141479
FBgn0000140	3R	24753849	24760513	+	asp	abnormal spindle	CG6875	87.9891	-0.318542	0.138251	-2.30408	0.0212181	0.214613	1.20139	FALSE	-	0.318542	87.9891	-0.177889	0.138277	-1.28647	0.198279	0.977299	1.20256	FALSE	-	0.177889
FBgn0000146	2L	10997819	11001476	-	aub	aubergine	NA	86.4814	-0.300855	0.198817	-1.51323	0.130222	0.605936	1.02498	FALSE	-	0.300855	86.4814	-0.119679	0.19889	-0.601736	0.54735	1	1.38031	FALSE	-	0.119679
FBgn0000147	3R	11963124	11964826	+	aurA	aurora A	CG3068	132.196	-0.0830239	0.19625	-0.423052	0.672257	0.915086	1.64761	FALSE	-	0.0830239	132.196	-0.00796662	0.196188	-0.0406071	0.967609	1	1.3062	FALSE	-	0.00796662
FBgn0000150	3R	31745172	31746077	-	awd	abnormal wing discs	CG2210	2438.52	-0.234979	0.141367	-1.66219	0.0964741	0.418878	1.67181	FALSE	-	0.234979	2438.52	-0.113095	0.141312	-0.800318	0.423527	1	1.3062	FALSE	-	0.113095
FBgn0000152	X	16680089	16683895	-	Axs	Abnormal X segregation	CG9703	200.848	-0.00633423	0.15631	-0.0405234	0.967676	1	1.10495	FALSE	-	0.00633423	200.848	-0.161993	0.156894	-1.0325	0.301839	1	1.38031	FALSE	-	0.161993
FBgn0000153	2L	13821248	13823979	+	b	black	NA	224.697	0.724297	0.189157	3.82909	0.000128621	0.0177331	0.38049	FALSE	+	0.724297	224.697	0.189286	0.189794	0.997326	0.318606	0.995856	1.6092	FALSE	+	0.189286
FBgn0000157	2R	24814822	24835667	+	Dll	Distal-less	CG3629	351.047	0.163606	0.146231	1.11882	0.263215	0.747076	1.25034	FALSE	+	0.163606	351.047	0.167346	0.146287	1.14396	0.252642	1	1.20256	FALSE	+	0.167346
FBgn0000158	3R	25243039	25245057	-	bam	bag of marbles	CG10422	15.0915	-0.19738	0.118253	-1.66913	0.095091	0.457645	1.39404	FALSE	-	0.19738	15.0915	-0.0501163	0.118351	-0.423457	0.671962	1	0.738706	FALSE	-	0.0501163
FBgn0000163	X	17160006	17200728	+	baz	bazooka	CG5055	660.797	0.22293	0.153362	1.45362	0.146052	0.595535	1.20127	FALSE	+	0.22293	660.797	-0.147722	0.153813	-0.960396	0.336856	1	1.3062	FALSE	-	0.147722
FBgn0000166	3R	6755842	6759466	-	bcd	bicoid	CG1034	22.9489	-0.132471	0.0906557	-1.46125	0.143946	0.551249	1.39404	FALSE	-	0.132471	22.9489	-0.078611	0.0906597	-0.8671	0.385887	1	0.25531	FALSE	-	0.078611
FBgn0000173	X	13996345	13999805	+	ben	bendless	CG18319	2761.3	-0.113032	0.125401	-0.901362	0.367396	0.684145	2.19951	FALSE	-	0.113032	2761.3	0.020371	0.125332	0.162536	0.870884	1	1.3062	FALSE	+	0.020371
FBgn0000179	X	4412856	4485647	+	bi	bifid	CG3578	544.803	0.173623	0.144723	1.19969	0.230258	0.732378	1.15348	FALSE	+	0.173623	544.803	0.00245154	0.145034	0.0169032	0.986514	1	1.3062	FALSE	+	0.00245154
FBgn0000180	2L	9984645	9995538	+	bib	big brain	CG4722	436.056	0.0462749	0.131324	0.352374	0.724558	1	1.19329	FALSE	+	0.0462749	436.056	-0.0278646	0.131572	-0.211783	0.832277	1	1.31193	FALSE	-	0.0278646
FBgn0000181	2R	12870249	12871794	+	bic	bicaudal	CG3644	4413.97	-0.062307	0.116743	-0.533713	0.59354	0.807145	2.25	FALSE	-	0.062307	4413.97	0.0603382	0.116721	0.516943	0.605196	1	1.34409	FALSE	+	0.0603382
FBgn0000182	2L	16042047	16048757	+	BicC	Bicaudal C	CG4824	435.488	-0.149327	0.0894081	-1.67017	0.0948857	0.497343	1.17615	FALSE	-	0.149327	435.488	-0.0961766	0.0894083	-1.0757	0.282061	0.977299	1.6092	FALSE	-	0.0961766
FBgn0000183	2L	17459605	17473215	-	BicD	Bicaudal D	NA	2431.55	0.0496713	0.0858226	0.578767	0.562747	0.935479	1.25034	FALSE	+	0.0496713	2431.55	-0.0533623	0.0859614	-0.62077	0.534751	1	1.38031	FALSE	-	0.0533623
FBgn0000206	3R	25961994	25966948	+	boss	bride of sevenless	CG8285	104.032	0.282155	0.20902	1.34989	0.177051	0.691986	1.02498	FALSE	+	0.282155	104.032	0.142698	0.20902	0.682704	0.494794	1	1.31193	FALSE	+	0.142698
FBgn0000212	3L	15970082	15982869	-	brm	brahma	CG5942	2032.74	0.0981458	0.0771287	1.27249	0.203198	0.696457	1.15348	FALSE	+	0.0981458	2032.74	-0.0441774	0.0773427	-0.571191	0.56787	1	0.968399	FALSE	-	0.0441774
FBgn0000216	3L	14972667	14973198	+	Brd	Bearded	CG3096	3.65342	-0.0679974	0.0528188	-1.28737	0.197965	1	0	FALSE	-	0.0679974	3.65342	-0.0697277	0.0528079	-1.3204	0.1867	1	0	FALSE	-	0.0697277
FBgn0000221	X	4104342	4105791	+	brn	brainiac	CG4934	76.7726	0.0544577	0.206173	0.264135	0.791676	1	1.25034	FALSE	+	0.0544577	76.7726	0.0992591	0.206141	0.48151	0.630154	1	1.3062	FALSE	+	0.0992591
FBgn0000228	2L	5271728	5278548	-	Bsg25D	Blastoderm-specific gene 25D	CG14025	1189.11	0.0897817	0.107174	0.837723	0.402186	0.88284	1.15348	FALSE	+	0.0897817	1189.11	-0.0676905	0.107436	-0.630056	0.528658	1	1.34409	FALSE	-	0.0676905
FBgn0000229	2L	10247502	10250501	-	bsk	basket	CG5680	3057.61	0.103246	0.0959504	1.07604	0.28191	0.602706	2.25	FALSE	+	0.103246	3057.61	0.205012	0.0959113	2.13752	0.0325557	0.491623	1.38031	FALSE	+	0.205012
FBgn0000233	X	9694186	9697558	+	btd	buttonhead	CG12653	23.5934	0.213254	0.200885	1.06157	0.288431	0.916546	0.704137	FALSE	+	0.213254	23.5934	0.00168054	0.20048	0.0083826	0.993312	1	0.738706	FALSE	+	0.00168054
FBgn0000239	2L	21174182	21179683	-	bur	burgundy	CG9242	1530.38	-0.0164868	0.086793	-0.189956	0.849344	1	1.33326	FALSE	-	0.0164868	1530.38	-0.0198009	0.086834	-0.228032	0.819622	1	1.38031	FALSE	-	0.0198009
FBgn0000241	2R	23527805	23538499	-	bw	brown	CG17632	94.3327	0.0888736	0.208827	0.425585	0.67041	0.995114	1.20139	FALSE	+	0.0888736	94.3327	0.124828	0.208826	0.597761	0.549999	1	1.3062	FALSE	+	0.124828
FBgn0000244	3R	9528238	9533011	-	by	blistery	CG9379	964.284	0.066692	0.113478	0.587709	0.556728	0.953343	1.15348	FALSE	+	0.066692	964.284	-0.0633109	0.113705	-0.556797	0.577666	1	1.3062	FALSE	-	0.0633109
FBgn0000246	3R	15789473	15792579	-	c(3)G	crossover suppressor on 3 of Gowen	CG17604	202.172	-0.171857	0.198297	-0.866664	0.386126	0.898553	1.02498	FALSE	-	0.171857	202.172	-0.0391569	0.198205	-0.197558	0.843391	1	1.38031	FALSE	-	0.0391569
FBgn0000247	3R	29806811	29815047	+	ca	claret	CG31037	1655.99	0.388087	0.0889647	4.36226	1.28728e-05	0.00162735	1.15348	TRUE	+	0.388087	1655.99	-0.15283	0.0897219	-1.70337	0.0884986	0.754621	1.31193	FALSE	-	0.15283
FBgn0000250	2L	16313036	16326207	-	cact	cactus	CG5848	1619.84	-0.0153116	0.104557	-0.146443	0.883572	1	1.15348	FALSE	-	0.0153116	1619.84	-0.0784493	0.104654	-0.749603	0.453494	1	0.968399	FALSE	-	0.0784493
FBgn0000251	2L	20770731	20783135	+	cad	caudal	CG1759	118.943	-0.17344	0.110705	-1.56668	0.11719	0.53719	1.20139	FALSE	-	0.17344	118.943	-0.0332652	0.110714	-0.300461	0.763826	1	1.3062	FALSE	-	0.0332652
FBgn0000253	2R	12259398	12278809	+	Cam	Calmodulin	CG8472	31870	0.0273917	0.0959267	0.285549	0.775224	0.944768	1.67181	FALSE	+	0.0273917	31870	0.194345	0.095919	2.02614	0.0427506	0.553454	1.38031	FALSE	+	0.194345
FBgn0000256	2L	3872646	3902860	-	capu	cappuccino	CG3399	1915.92	0.0957948	0.07649	1.25238	0.21043	0.696017	1.20127	FALSE	+	0.0957948	1915.92	0.0408008	0.0766085	0.532588	0.594319	1	1.34409	FALSE	+	0.0408008
FBgn0000257	X	19566019	19569401	+	car	carnation	NA	614.387	0.0309046	0.105928	0.291751	0.770477	1	1.19329	FALSE	+	0.0309046	614.387	-0.00417013	0.106075	-0.0393132	0.968641	1	1.31193	FALSE	-	0.00417013
FBgn0000259	X	11792533	11801587	+	CkIIbeta	Casein kinase II beta subunit	CG15224	2890.86	0.0362402	0.068072	0.53238	0.594463	0.842836	1.96576	FALSE	+	0.0362402	2890.86	0.173035	0.0679771	2.54548	0.0109127	0.295838	1.31193	FALSE	+	0.173035
FBgn0000261	3L	18822604	18828188	+	Cat	Catalase	NA	5902.03	-0.091816	0.134016	-0.685113	0.493273	0.76411	2.19951	FALSE	-	0.091816	5902.03	0.13557	0.133974	1.01191	0.311583	1	1.31193	FALSE	+	0.13557
FBgn0000273	2L	9682315	9699297	-	Pka-C1	Protein kinase, cAMP-dependent, catalytic subunit 1	CG4379	6879.84	0.0934349	0.105369	0.88674	0.375219	0.720299	1.96576	FALSE	+	0.0934349	6879.84	0.0636835	0.105384	0.604302	0.545643	1	1.34409	FALSE	+	0.0636835
FBgn0000274	3R	30695537	30697138	-	Pka-C2	Protein kinase, cAMP-dependent, catalytic subunit 2	CG12066	1.56128	-0.0254044	0.0645027	-0.39385	0.693692	1	0	FALSE	-	0.0254044	1.56128	-0.0403609	0.0644593	-0.626145	0.53122	1	0	FALSE	-	0.0403609
FBgn0000276	3R	30210874	30211273	+	CecA1	Cecropin A1	CG1365	2.11392	-0.105765	0.0903247	-1.17094	0.241623	1	0	FALSE	-	0.105765	2.11392	-0.0929511	0.0903363	-1.02895	0.303505	1	0	FALSE	-	0.0929511
FBgn0000277	3R	30212156	30212568	+	CecA2	Cecropin A2	CG1367	1.20755	-0.0250005	0.046333	-0.539583	0.589485	1	0	FALSE	-	0.0250005	1.20755	-0.0273304	0.0463166	-0.590079	0.555138	1	0.186933	FALSE	-	0.0273304
FBgn0000278	3R	30213315	30213797	-	CecB	Cecropin B	CG1878	0.459743	0.0164065	0.0426037	0.385097	0.700166	1	0	FALSE	+	0.0164065	0.459743	0.0231979	0.0427731	0.542348	0.587579	1	0.186933	FALSE	+	0.0231979
FBgn0000279	3R	30216484	30216938	+	CecC	Cecropin C	CG1373	1.19845	-0.0041175	0.0686764	-0.059955	0.952191	1	0	FALSE	-	0.0041175	1.19845	-0.0090618	0.0686495	-0.132001	0.894984	1	0.21909	FALSE	-	0.0090618
FBgn0000283	3R	15270432	15275241	-	Cp190	Centrosomal protein 190kD	CG6384	2246.96	0.0451391	0.0948927	0.475686	0.634298	0.828714	2.19951	FALSE	+	0.0451391	2246.96	-0.102575	0.0950695	-1.07894	0.280613	0.99815	1.34409	FALSE	-	0.102575
FBgn0000286	2L	4876891	4883107	-	Cf2	Chorion factor 2	CG11924	1314.89	0.10945	0.0927011	1.18067	0.237732	0.719849	1.25034	FALSE	+	0.10945	1314.89	0.101133	0.0927679	1.09017	0.275639	1	0.968399	FALSE	+	0.101133
FBgn0000287	2L	11358873	11373636	+	salr	spalt-related	NA	656.406	0.245943	0.113862	2.16001	0.0307717	0.269116	1.20127	FALSE	+	0.245943	656.406	-0.0577761	0.114586	-0.504214	0.614111	1	1.31193	FALSE	-	0.0577761
FBgn0000289	2R	14173693	14182838	+	cg	combgap	NA	4489.33	0.131241	0.0869318	1.50971	0.131118	0.42687	2.19951	FALSE	+	0.131241	4489.33	-0.0132534	0.0870259	-0.152292	0.878956	1	1.34409	FALSE	-	0.0132534
FBgn0000299	2L	5029609	5037279	+	Col4a1	Collagen type IV alpha 1	CG4145	4837.48	0.227306	0.101265	2.24467	0.0247894	0.175298	1.96576	FALSE	+	0.227306	4837.48	0.0241676	0.101344	0.23847	0.811516	1	1.31193	FALSE	+	0.0241676
FBgn0000303	3R	18705501	18732344	+	ChAT	Choline acetyltransferase	CG12345	2225.99	0.271665	0.116775	2.32639	0.0199978	0.201925	1.25034	FALSE	+	0.271665	2225.99	0.107718	0.116903	0.921428	0.356827	1	0.968399	FALSE	+	0.107718
FBgn0000307	2L	16342430	16352628	-	chif	chiffon	NA	1772.54	0.012919	0.0857103	0.150729	0.88019	1	1.20127	FALSE	+	0.012919	1772.54	-0.157457	0.0859815	-1.83129	0.0670575	0.678326	1.34409	FALSE	-	0.157457
FBgn0000308	2L	5972115	5981018	-	chic	chickadee	NA	3744.75	-0.122208	0.121602	-1.00498	0.314905	0.795098	1.25034	FALSE	-	0.122208	3744.75	0.134202	0.12152	1.10436	0.269437	0.996914	1.3062	FALSE	+	0.134202
FBgn0000316	X	255674	258469	+	cin	cinnamon	CG2945	978.566	-0.0108548	0.0938761	-0.115629	0.907946	1	1.19329	FALSE	-	0.0108548	978.566	-0.0878095	0.0940659	-0.933489	0.350567	1	1.56207	FALSE	-	0.0878095
FBgn0000317	2L	15044963	15057862	-	ck	crinkled	CG7595	267.812	-0.150449	0.177447	-0.847855	0.396519	0.874293	1.17615	FALSE	-	0.150449	267.812	-0.0694146	0.177364	-0.391368	0.695525	1	1.6092	FALSE	-	0.0694146
FBgn0000318	2L	5520135	5521382	+	cl	clot	CG11024	788.69	-0.373339	0.129663	-2.8793	0.00398556	0.0748493	1.25034	FALSE	-	0.373339	788.69	-0.0761274	0.129228	-0.589095	0.555798	1	1.3062	FALSE	-	0.0761274
FBgn0000319	X	15827986	15835490	-	Chc	Clathrin heavy chain	CG9012	6446.74	0.0651107	0.05778	1.12687	0.259796	0.616429	1.96576	FALSE	+	0.0651107	6446.74	-0.180771	0.0579494	-3.11946	0.00181183	0.128086	0.968399	FALSE	-	0.180771
FBgn0000320	2L	6527447	6546976	-	eya	eyes absent	CG9554	100.076	0.234374	0.185896	1.26078	0.207387	0.735581	1.02498	FALSE	+	0.234374	100.076	0.0269479	0.186473	0.144513	0.885095	1	1.3062	FALSE	+	0.0269479
FBgn0000326	2R	21617061	21619079	-	clt	cricklet	CG9858	434.155	-0.0567798	0.126349	-0.44939	0.65315	0.992269	1.19329	FALSE	-	0.0567798	434.155	-0.105361	0.126522	-0.832747	0.404987	1	1.6092	FALSE	-	0.105361
FBgn0000330	X	7009006	7011145	-	cm	carmine	CG3035	542.053	0.0891573	0.150655	0.591797	0.553986	0.945124	1.19329	FALSE	+	0.0891573	542.053	0.0470252	0.150735	0.311972	0.755061	1	1.31193	FALSE	+	0.0470252
FBgn0000337	2R	7782797	7785067	-	cn	cinnabar	CG1555	137.754	-0.326956	0.197837	-1.65265	0.098402	0.53514	1.02498	FALSE	-	0.326956	137.754	-0.170144	0.197654	-0.860815	0.38934	1	1.3062	FALSE	-	0.170144
FBgn0000339	2L	16309292	16310726	-	cni	cornichon	CG5855	563.964	-0.161897	0.142717	-1.13439	0.256631	0.763736	1.15348	FALSE	-	0.161897	563.964	0.0833034	0.14231	0.585365	0.558302	1	1.31193	FALSE	+	0.0833034
FBgn0000346	X	13259021	13262488	+	comt	comatose	NA	10969	0.168999	0.113326	1.49126	0.135893	0.460258	1.96576	FALSE	+	0.168999	10969	0.0455669	0.113349	0.402005	0.68768	1	1.38031	FALSE	+	0.0455669
FBgn0000351	2L	6674682	6676635	-	cort	cortex	CG11330	58.8608	-0.251235	0.183971	-1.36562	0.172058	0.68566	1.02498	FALSE	-	0.251235	58.8608	-0.153153	0.184015	-0.832288	0.405246	1	1.31193	FALSE	-	0.153153
FBgn0000352	2R	7382176	7387115	-	cos	costa	CG1708	1289.77	0.137672	0.0943439	1.45926	0.144493	0.579485	1.25034	FALSE	+	0.137672	1289.77	-0.0464705	0.0946915	-0.490757	0.623598	1	1.3062	FALSE	-	0.0464705
FBgn0000355	3L	8728481	8729066	+	Cp15	Chorion protein 15	CG6519	3064.27	-0.321195	0.106746	-3.00896	0.00262142	0.0386117	2.25	FALSE	-	0.321195	3064.27	-0.320717	0.106746	-3.00449	0.00266026	0.131786	1.34409	FALSE	-	0.320717
FBgn0000356	3L	8731944	8732599	+	Cp16	Chorion protein 16	NA	204.742	-0.222753	0.0912417	-2.44135	0.0146324	0.179798	1.10495	FALSE	-	0.222753	204.742	-0.221623	0.0912404	-2.429	0.0151403	0.348498	1.3062	FALSE	-	0.221623
FBgn0000357	3L	8726791	8727613	+	Cp18	Chorion protein 18	NA	1091.14	-0.331959	0.109345	-3.03588	0.00239836	0.0561835	1.15348	FALSE	-	0.331959	1091.14	-0.332602	0.109345	-3.04177	0.00235195	0.12508	1.31193	FALSE	-	0.332602
FBgn0000358	3L	8729865	8730604	+	Cp19	Chorion protein 19	NA	132.775	-0.353856	0.116156	-3.04639	0.00231605	0.0483561	1.39404	FALSE	-	0.353856	132.775	-0.351005	0.116152	-3.02194	0.00251164	0.112646	1.6092	FALSE	-	0.351005
FBgn0000359	X	8479319	8480523	+	Cp36	Chorion protein 36	CG1478	162.375	-0.65486	0.159824	-4.09737	4.17868e-05	0.00411537	1.10495	TRUE	-	0.65486	162.375	-0.639107	0.159823	-3.99886	6.36496e-05	0.00960218	1.3062	TRUE	-	0.639107
FBgn0000360	X	8481837	8483311	+	Cp38	Chorion protein 38	CG11213	185.952	-0.714328	0.16661	-4.28742	1.80757e-05	0.001923	1.25034	TRUE	-	0.714328	185.952	-0.674997	0.166617	-4.05118	5.096e-05	0.00710434	1.6092	TRUE	-	0.674997
FBgn0000370	2L	21310866	21319527	+	crc	cryptocephal	CG8669	10537.7	0.0984243	0.0789066	1.24735	0.212269	0.688963	1.25034	FALSE	+	0.0984243	10537.7	0.112788	0.078909	1.42934	0.152908	0.889818	1.31193	FALSE	+	0.112788
FBgn0000376	X	2734248	2738773	-	crm	cramped	NA	574.596	0.102273	0.142847	0.715958	0.474017	0.899265	1.25034	FALSE	+	0.102273	574.596	0.00250623	0.143076	0.0175168	0.986024	1	1.3062	FALSE	+	0.00250623
FBgn0000377	X	2247594	2249983	-	crn	crooked neck	CG3193	497.648	0.0875866	0.124669	0.702551	0.482335	0.889126	1.33326	FALSE	+	0.0875866	497.648	0.0612997	0.12481	0.491145	0.623324	1	1.6092	FALSE	+	0.0612997
FBgn0000382	X	2094234	2115701	+	csw	corkscrew	CG3954	7072.47	0.205208	0.0938664	2.18617	0.0288032	0.176604	2.25	FALSE	+	0.205208	7072.47	0.143774	0.0938973	1.53118	0.125725	0.845714	1.31193	FALSE	+	0.143774
FBgn0000384	2L	22981816	22992951	+	cta	concertina	CG17678	813.545	0.0699991	0.115808	0.604441	0.54555	0.939126	1.19329	FALSE	+	0.0699991	813.545	0.112324	0.11579	0.970069	0.332012	1	1.31193	FALSE	+	0.112324
FBgn0000392	2L	6663664	6674780	+	cup	cup	NA	386.838	-0.447665	0.195485	-2.29002	0.0220203	0.222755	1.17615	FALSE	-	0.447665	386.838	-0.164794	0.195516	-0.842864	0.399304	1	1.38031	FALSE	-	0.164794
FBgn0000394	X	5690002	5693084	+	cv	crossveinless	NA	407.678	0.131519	0.160734	0.818239	0.413221	0.851758	1.33326	FALSE	+	0.131519	407.678	0.0684047	0.160857	0.425251	0.670654	1	1.3062	FALSE	+	0.0684047
FBgn0000395	2R	21355015	21379464	-	cv-2	crossveinless 2	NA	417.611	0.121258	0.133943	0.905295	0.365309	0.813746	1.33326	FALSE	+	0.121258	417.611	-0.0220372	0.13436	-0.164016	0.869718	1	1.31193	FALSE	-	0.0220372
FBgn0000404	3L	11826719	11833578	-	CycA	Cyclin A	CG5940	426.743	-0.217113	0.120225	-1.80589	0.0709362	0.399	1.33326	FALSE	-	0.217113	426.743	-0.104698	0.120228	-0.870834	0.383845	1	1.3062	FALSE	-	0.104698
FBgn0000405	2R	22803521	22806948	-	CycB	Cyclin B	CG3510	889.267	-0.179718	0.103848	-1.73059	0.0835256	0.461496	1.20127	FALSE	-	0.179718	889.267	-0.0930011	0.103849	-0.895544	0.370496	1	1.56207	FALSE	-	0.0930011
FBgn0000406	2L	16788774	16790721	-	Cyt-b5-r	Cytochrome b5-related	NA	4846.89	0.0704843	0.169409	0.416059	0.677367	0.914275	1.67181	FALSE	+	0.0704843	4846.89	0.112255	0.169403	0.662648	0.507556	1	1.31193	FALSE	+	0.112255
FBgn0000411	3L	14175610	14178620	-	D	Dichaete	CG5893	520.362	0.147206	0.143756	1.024	0.305838	0.816866	1.10495	FALSE	+	0.147206	520.362	0.000235517	0.144057	0.00163489	0.998696	1	1.38031	FALSE	+	0.000235517
FBgn0000412	3R	9238083	9240654	-	D1	D1 chromosomal protein	CG9745	2295.57	-0.0836816	0.102015	-0.820283	0.412055	0.707437	2.25	FALSE	-	0.0836816	2295.57	0.111547	0.101861	1.09509	0.273477	1	0.968399	FALSE	+	0.111547
FBgn0000414	3L	16712126	16724575	+	Dab	Disabled	CG9695	4750.74	0.483758	0.0883199	5.47734	4.31764e-08	1.03317e-05	1.96576	TRUE	+	0.483758	4750.74	-0.071647	0.0885925	-0.808725	0.418673	1	0.968399	FALSE	-	0.071647
FBgn0000416	3R	30883464	30889062	-	Sap-r	Saposin-related	CG12070	12119.6	-0.151651	0.101506	-1.49402	0.135172	0.49789	1.67181	FALSE	-	0.151651	12119.6	-0.221508	0.101521	-2.1819	0.0291169	0.47616	1.38031	FALSE	-	0.221508
FBgn0000422	2L	19116483	19120306	-	Ddc	Dopa decarboxylase	CG10697	10816.1	0.0491244	0.121804	0.403305	0.686724	0.88284	1.96576	FALSE	+	0.0491244	10816.1	0.0123966	0.121814	0.101767	0.918942	1	1.3062	FALSE	+	0.0123966
FBgn0000426	2R	12183844	12184310	-	SmF	Small ribonucleoprotein particle protein SmF	CG16792	71.4378	-0.215738	0.20902	-1.03214	0.302007	0.780444	1.25034	FALSE	-	0.215738	71.4378	-0.103332	0.209018	-0.494367	0.621047	1	1.3062	FALSE	-	0.103332
FBgn0000427	X	7867161	7873222	-	2018-12-01	defective chorion 1	CG2175	619.473	-0.369434	0.114325	-3.23143	0.00123172	0.0339438	1.33326	FALSE	-	0.369434	619.473	-0.368434	0.114324	-3.22271	0.00126985	0.0798516	1.38031	FALSE	-	0.368434
FBgn0000439	3R	6791836	6802428	+	Dfd	Deformed	CG2189	86.2281	0.483681	0.199426	2.42537	0.015293	0.172069	1.25034	FALSE	+	0.483681	86.2281	0.0604149	0.200116	0.301899	0.762729	1	1.38031	FALSE	+	0.0604149
FBgn0000442	2L	786153	790798	-	Pkg21D	Protein kinase, cGMP-dependent at 21D	CG3324	193.544	0.103046	0.177721	0.57982	0.562036	0.967944	1.10495	FALSE	+	0.103046	193.544	0.0700967	0.177852	0.39413	0.693485	1	1.20256	FALSE	+	0.0700967
FBgn0000447	3R	8651391	8652916	-	Dhod	Dihydroorotate dehydrogenase	CG9741	430.395	-0.107623	0.133825	-0.804205	0.421279	0.900258	1.10495	FALSE	-	0.107623	430.395	-0.00156626	0.133565	-0.0117266	0.990644	1	1.38031	FALSE	-	0.00156626
FBgn0000448	2R	10203995	10237348	-	Hr3	Hormone receptor 3	NA	2076.21	0.156615	0.105048	1.49089	0.13599	0.57438	1.20127	FALSE	+	0.156615	2076.21	0.0895961	0.105136	0.852193	0.394107	1	1.38031	FALSE	+	0.0895961
FBgn0000449	3L	4062292	4064551	+	dib	disembodied	CG12028	247.166	0.0746008	0.163088	0.457425	0.647365	1	1.10495	FALSE	+	0.0746008	247.166	-0.0255143	0.163437	-0.156111	0.875945	1	1.20256	FALSE	-	0.0255143
FBgn0000451	3L	10190276	10201837	-	ect	ectodermal	CG6611	55.5626	0.078072	0.207994	0.375357	0.707395	0.923548	1.64761	FALSE	+	0.078072	55.5626	0.41534	0.208106	1.99582	0.045954	0.5849	1.31193	FALSE	+	0.41534
FBgn0000454	3R	13782288	13785676	+	Dip-B	Dipeptidase B	CG9285	2563.17	-0.0507135	0.107048	-0.473743	0.635683	0.862852	1.96576	FALSE	-	0.0507135	2563.17	-0.173142	0.107144	-1.61598	0.106099	0.789837	1.34409	FALSE	-	0.173142
FBgn0000455	3R	12411809	12413759	-	Dip-C	Dipeptidase C	NA	852.804	-0.410965	0.131463	-3.1261	0.00177144	0.044818	1.19329	FALSE	-	0.410965	852.804	-0.259078	0.131294	-1.97327	0.0484652	0.5849	1.38031	FALSE	-	0.259078
FBgn0000459	X	16210598	16216750	-	disco	disconnected	CG9908	290.661	0.199703	0.150847	1.32388	0.185542	0.669491	1.17615	FALSE	+	0.199703	290.661	0.249132	0.150736	1.65277	0.0983775	0.776509	1.31193	FALSE	+	0.249132
FBgn0000463	3R	19302731	19326217	-	Dl	Delta	CG3619	60.4631	-0.258498	0.175156	-1.47581	0.139994	0.543667	1.39404	FALSE	-	0.258498	60.4631	-0.132179	0.17521	-0.754403	0.450607	1	1.6092	FALSE	-	0.132179
FBgn0000464	2L	19586623	19732069	+	Lar	Leukocyte-antigen-related-like	NA	6519.99	0.224352	0.0932816	2.4051	0.0161681	0.148309	1.67181	FALSE	+	0.224352	6519.99	0.0468072	0.0933495	0.501419	0.616076	1	1.3062	FALSE	+	0.0468072
FBgn0000473	2R	6779749	6781491	-	Cyp6a2	Cytochrome P450-6a2	CG9438	1352.3	-0.623698	0.177876	-3.50637	0.000454255	0.0190103	1.19329	FALSE	-	0.623698	1352.3	-0.581391	0.177861	-3.2688	0.00108004	0.0757536	1.3062	FALSE	-	0.581391
FBgn0000477	3R	18019375	18021161	+	DNaseII	Deoxyribonuclease II	CG7780	735.209	0.0575675	0.18296	0.314645	0.753031	1	1.25034	FALSE	+	0.0575675	735.209	0.187667	0.182903	1.02605	0.304868	1	1.3062	FALSE	+	0.187667
FBgn0000479	X	3176440	3343767	+	dnc	dunce	CG32498	3570.32	0.0320674	0.137137	0.233834	0.815113	0.889126	2.25	FALSE	+	0.0320674	3570.32	0.0611422	0.137127	0.445881	0.655683	1	0.968399	FALSE	+	0.0611422
FBgn0000482	X	1665052	1668451	+	dor	deep orange	CG3093	458.148	0.09546	0.117986	0.809082	0.418468	0.871657	1.25034	FALSE	+	0.09546	458.148	0.015115	0.118258	0.127814	0.898296	1	1.3062	FALSE	+	0.015115
FBgn0000489	3L	15925805	15954797	-	Pka-C3	Protein kinase, cAMP-dependent, catalytic subunit 3	CG6117	1098.67	0.107845	0.118384	0.910979	0.362306	0.855929	1.15348	FALSE	+	0.107845	1098.67	0.0135531	0.118526	0.114347	0.908963	1	0.968399	FALSE	+	0.0135531
FBgn0000490	2L	2428372	2459823	+	dpp	decapentaplegic	CG9885	152.968	0.108172	0.185272	0.583857	0.559316	0.966137	1.10495	FALSE	+	0.108172	152.968	0.021327	0.18546	0.114995	0.908449	1	1.38031	FALSE	+	0.021327
FBgn0000492	3R	29556386	29565244	+	Dr	Drop	CG1897	145.606	0.232813	0.179086	1.3	0.193599	0.675142	1.20139	FALSE	+	0.232813	145.606	0.171501	0.179265	0.956689	0.338724	1	1.38031	FALSE	+	0.171501
FBgn0000499	X	11355881	11358724	+	dsh	dishevelled	NA	772.897	0.0570495	0.11613	0.491254	0.623247	0.977677	1.19329	FALSE	+	0.0570495	772.897	0.0271553	0.116222	0.233651	0.815256	1	1.38031	FALSE	+	0.0271553
FBgn0000500	3R	4189692	4190260	-	Dsk	Drosulfakinin	CG18090	2811.38	-0.0572802	0.154972	-0.369615	0.711669	0.921521	1.67181	FALSE	-	0.0572802	2811.38	0.101498	0.154935	0.655105	0.5124	1	1.31193	FALSE	+	0.101498
FBgn0000504	3R	7924323	7967408	-	dsx	doublesex	CG11094	395.928	-0.0922583	0.14458	-0.638111	0.523401	0.931736	1.17615	FALSE	-	0.0922583	395.928	0.0540066	0.1443	0.374266	0.708206	1	1.20256	FALSE	+	0.0540066
FBgn0000520	X	2727698	2730042	+	dwg	deformed wings	NA	317.792	0.290486	0.155704	1.86563	0.062093	0.3962	1.19329	FALSE	+	0.290486	317.792	0.014937	0.156331	0.0955473	0.92388	1	1.3062	FALSE	+	0.014937
FBgn0000524	X	6533999	6538575	+	dx	deltex	CG3929	187.551	-0.182139	0.208098	-0.875256	0.381435	0.895338	1.02498	FALSE	-	0.182139	187.551	-0.00615176	0.208074	-0.0295652	0.976414	1	1.31193	FALSE	-	0.00615176
FBgn0000527	3R	21229839	21237177	-	e	ebony	CG3331	1244.58	0.279068	0.127969	2.18075	0.0292022	0.260075	1.20127	FALSE	+	0.279068	1244.58	0.0912151	0.128171	0.711669	0.47667	1	0.968399	FALSE	+	0.0912151
FBgn0000529	2L	19765776	19769067	-	bsh	brain-specific homeobox	CG10604	131.427	0.134777	0.179385	0.751329	0.452455	0.863646	1.39404	FALSE	+	0.134777	131.427	-0.0563776	0.179999	-0.313211	0.75412	1	1.31193	FALSE	-	0.0563776
FBgn0000533	3R	15328729	15330408	+	ea	easter	CG4920	120.928	0.0326578	0.198613	0.164429	0.869393	1	1.39404	FALSE	+	0.0326578	120.928	-0.0593119	0.198739	-0.298442	0.765366	1	1.31193	FALSE	-	0.0593119
FBgn0000535	X	14955477	15009989	+	eag	ether a go-go	CG10952	3242.06	0.114719	0.129528	0.885667	0.375797	0.684145	2.25	FALSE	+	0.114719	3242.06	0.1734	0.129519	1.3388	0.180637	0.932916	1.3062	FALSE	+	0.1734
FBgn0000536	X	16278328	16285618	+	eas	easily shocked	CG3525	2301.28	-0.0210155	0.0646823	-0.324904	0.745254	0.876053	2.19951	FALSE	-	0.0210155	2301.28	-0.0744097	0.0647654	-1.14891	0.250593	1	0.968399	FALSE	-	0.0744097
FBgn0000541	3L	233926	246912	-	E(bx)	Enhancer of bithorax	NA	3106.21	-0.0557537	0.089965	-0.619726	0.535438	0.778402	2.25	FALSE	-	0.0557537	3106.21	-0.0704362	0.0900001	-0.782624	0.433848	1	1.3062	FALSE	-	0.0704362
FBgn0000542	X	3811698	3857621	+	ec	echinus	CG2904	33.531	-0.064865	0.208311	-0.311385	0.755508	0.988589	1.39404	FALSE	-	0.064865	33.531	-0.299388	0.208144	-1.43837	0.150329	0.997294	0.721299	FALSE	-	0.299388
FBgn0000543	3L	2263581	2265857	-	ecd	ecdysoneless	CG5714	578.463	0.0597048	0.108538	0.550081	0.582264	0.956308	1.19329	FALSE	+	0.0597048	578.463	0.10718	0.10846	0.988196	0.323057	1	1.3062	FALSE	+	0.10718
FBgn0000546	2R	6087873	6169087	-	EcR	Ecdysone receptor	CG1765	1552.71	0.0739632	0.0991088	0.746283	0.455497	0.907921	1.15348	FALSE	+	0.0739632	1552.71	-0.0233014	0.0992674	-0.234734	0.814415	1	1.34409	FALSE	-	0.0233014
FBgn0000547	2L	4031377	4115749	+	ed	echinoid	CG12676	1159.91	0.0892343	0.0962784	0.926837	0.354011	0.837108	1.19329	FALSE	+	0.0892343	1159.91	-0.11881	0.0966578	-1.22918	0.219003	0.977299	1.3062	FALSE	-	0.11881
FBgn0000551	3L	21296763	21297803	-	Edg78E	Ecdysone-dependent gene 78E	CG7673	28.3471	0.00713992	0.202556	0.0352491	0.971881	1	0.874124	FALSE	+	0.00713992	28.3471	0.140735	0.202703	0.694295	0.487497	1	0.25531	FALSE	+	0.140735
FBgn0000552	3R	6684445	6685157	+	Edg84A	Ecdysone-dependent gene 84A	CG2345	5.40443	-0.0313321	0.144875	-0.21627	0.828777	1	0.125338	FALSE	-	0.0313321	5.40443	0.0209251	0.145059	0.144252	0.885301	1	0.21909	FALSE	+	0.0209251
FBgn0000557	3R	31738468	31743306	+	eEF1alpha2	eukaryotic translation elongation factor 1 alpha 2	CG1873	13175.9	0.295081	0.0969264	3.04438	0.00233157	0.0387792	1.96576	FALSE	+	0.295081	13175.9	0.18872	0.0969481	1.94661	0.0515812	0.619176	1.3062	FALSE	+	0.18872
FBgn0000559	2L	21677913	21682164	-	eEF2	eukaryotic translation elongation factor 2	CG2238	38065	-0.0807236	0.0965421	-0.836149	0.403071	0.707512	2.19951	FALSE	-	0.0807236	38065	-0.0694326	0.0965429	-0.719189	0.472024	1	0.968399	FALSE	-	0.0694326
FBgn0000560	3L	21808703	21817600	+	eg	eagle	CG7383	1.3138	0.0412228	0.0548795	0.751151	0.452562	1	0	FALSE	+	0.0412228	1.3138	0.0127434	0.0548296	0.232417	0.816214	1	0.181204	FALSE	+	0.0127434
FBgn0000562	2R	23734904	23746829	-	egl	egalitarian	CG4051	1159.81	0.0189233	0.13948	0.13567	0.892082	1	1.20127	FALSE	+	0.0189233	1159.81	-0.0565378	0.13958	-0.405057	0.685436	1	1.31193	FALSE	-	0.0565378
FBgn0000564	3R	17446642	17448858	-	Eh	Eclosion hormone	CG5400	30.5175	0.385118	0.190017	2.02675	0.0426875	0.431283	0.704137	FALSE	+	0.385118	30.5175	0.207735	0.189772	1.09466	0.273667	1	0.721299	FALSE	+	0.207735
FBgn0000565	3L	15511052	15513202	+	Eip71CD	Ecdysone-induced protein 28/29kD	CG7266	2236.36	-0.118316	0.107381	-1.10183	0.270536	0.756441	1.25034	FALSE	-	0.118316	2236.36	0.208273	0.107153	1.94369	0.0519332	0.704372	0.968399	FALSE	+	0.208273
FBgn0000566	2R	18627918	18629395	+	Eip55E	Eip55E	NA	457.28	-0.28649	0.18643	-1.53672	0.124363	0.553706	1.19329	FALSE	-	0.28649	457.28	-0.126386	0.186332	-0.678283	0.497592	1	1.31193	FALSE	-	0.126386
FBgn0000567	3L	17558672	17619325	-	Eip74EF	Ecdysone-induced protein 74EF	CG32180	583.624	0.137946	0.139092	0.991763	0.321313	0.800629	1.25034	FALSE	+	0.137946	583.624	-0.0761961	0.139495	-0.546227	0.58491	1	1.34409	FALSE	-	0.0761961
FBgn0000568	3L	17950953	18064696	-	Eip75B	Ecdysone-induced protein 75B	CG8127	3532.18	0.134926	0.121963	1.10628	0.268604	0.590163	2.25	FALSE	+	0.134926	3532.18	-0.141418	0.122072	-1.15849	0.246666	0.991523	1.3062	FALSE	-	0.141418
FBgn0000575	3L	749400	753492	+	emc	extra macrochaetae	CG1007	4488.66	0.116129	0.104443	1.1119	0.266183	0.588409	2.25	FALSE	+	0.116129	4488.66	0.141944	0.104444	1.35904	0.174134	0.916914	1.38031	FALSE	+	0.141944
FBgn0000576	3R	13901853	13904620	+	ems	empty spiracles	CG2988	24.4646	-0.149331	0.193172	-0.77305	0.439493	1	0.704137	FALSE	-	0.149331	24.4646	-0.0682305	0.193282	-0.353009	0.724081	1	0.25531	FALSE	-	0.0682305
FBgn0000577	2R	11524006	11528210	-	en	engrailed	CG9015	34.8572	0.182151	0.203029	0.897166	0.369631	0.808198	1.39404	FALSE	+	0.182151	34.8572	0.109011	0.20294	0.537161	0.591156	1	0.721299	FALSE	+	0.109011
FBgn0000578	2R	19141632	19163705	+	ena	enabled	NA	1281.52	0.152588	0.129184	1.18117	0.237537	0.731266	1.19329	FALSE	+	0.152588	1281.52	0.000660672	0.129348	0.00510772	0.995925	1	1.38031	FALSE	+	0.000660672
FBgn0000579	2L	1724768	1729636	-	Eno	Enolase	NA	15038.8	0.0944109	0.0909687	1.03784	0.299345	0.778974	1.25034	FALSE	+	0.0944109	15038.8	0.131615	0.0909689	1.44681	0.147949	0.874714	1.34409	FALSE	+	0.131615
FBgn0000581	2R	11452043	11465270	+	E(Pc)	Enhancer of Polycomb	CG7776	2179.91	0.0770753	0.0967877	0.796333	0.425838	0.860156	1.33326	FALSE	+	0.0770753	2179.91	-0.138776	0.0970182	-1.43042	0.152597	0.890974	1.3062	FALSE	-	0.138776
FBgn0000588	2L	11827204	11829405	-	esc	extra sexcombs	CG14941	26.4669	-0.236739	0.135693	-1.74467	0.0810431	0.578715	0.704137	FALSE	-	0.236739	26.4669	-0.0794117	0.135785	-0.584834	0.55866	1	0.738706	FALSE	-	0.0794117
FBgn0000591	3R	26040240	26041008	+	E(spl)m8-HLH	Enhancer of split m8, helix-loop-helix	CG8365	0.382713	-0.0219797	0.0424934	-0.517251	0.604981	1	0.125338	FALSE	-	0.0219797	0.382713	-0.030154	0.0425917	-0.707977	0.47896	1	0.186933	FALSE	-	0.030154
FBgn0000592	3L	12188818	12190705	+	Est-6	Esterase 6	CG6917	6620.85	0.67573	0.134896	5.00926	5.46386e-07	7.53418e-05	2.25	TRUE	+	0.67573	6620.85	0.477163	0.134922	3.53658	0.000405349	0.0408397	1.31193	FALSE	+	0.477163
FBgn0000594	3L	12190733	12192528	+	Est-P	Esterase P	CG17148	55.957	0.178325	0.208598	0.854874	0.392621	0.778974	1.64761	FALSE	+	0.178325	55.957	0.126431	0.208622	0.606032	0.544494	1	1.38031	FALSE	+	0.126431
FBgn0000606	2R	9979319	9980795	+	eve	even skipped	CG2328	5.45248	-0.122935	0.120989	-1.01608	0.30959	1	0.125338	FALSE	-	0.122935	5.45248	-0.1839	0.120802	-1.52233	0.127927	1	0.21909	FALSE	-	0.1839
FBgn0000611	X	15992468	15996509	+	exd	extradenticle	NA	4589.18	0.0589828	0.098309	0.599974	0.548524	0.818455	1.96576	FALSE	+	0.0589828	4589.18	0.0148905	0.0983425	0.151415	0.879648	1	1.3062	FALSE	+	0.0148905
FBgn0000615	2R	20667427	20671083	-	exu	exuperantia	CG8994	171.704	-0.190831	0.112874	-1.69066	0.090902	0.517069	1.02498	FALSE	-	0.190831	171.704	-0.0709294	0.112879	-0.628366	0.529764	1	1.31193	FALSE	-	0.0709294
FBgn0000617	X	17842161	17843348	+	e(y)1	enhancer of yellow 1	CG6474	113.936	-0.161903	0.188545	-0.858696	0.390508	0.900131	1.02498	FALSE	-	0.161903	113.936	-0.252249	0.188838	-1.33579	0.181617	0.920892	1.38031	FALSE	-	0.252249
FBgn0000618	X	11576118	11576620	-	e(y)2	enhancer of yellow 2	CG15191	72.8175	-0.0721062	0.202023	-0.356921	0.721151	1	1.02498	FALSE	-	0.0721062	72.8175	0.098422	0.201747	0.487849	0.625657	1	1.31193	FALSE	+	0.098422
FBgn0000625	3L	12462537	12468021	-	eyg	eyegone	CG10488	14.7926	0.179834	0.176542	1.01865	0.30837	0.758795	1.40812	FALSE	+	0.179834	14.7926	-0.082511	0.175835	-0.469252	0.63889	1	0.25531	FALSE	-	0.082511
FBgn0000629	3L	10634575	10638130	-	E(z)	Enhancer of zeste	NA	627.599	-0.00321852	0.107348	-0.0299821	0.976081	1	1.20127	FALSE	-	0.00321852	627.599	-0.0634695	0.107546	-0.590164	0.555081	1	1.3062	FALSE	-	0.0634695
FBgn0000633	2R	13623044	13749367	+	CG17716		CG17716	1669.25	0.241899	0.118414	2.04283	0.0410695	0.311627	1.25034	FALSE	+	0.241899	1669.25	0.0155674	0.118644	0.131211	0.895608	1	1.38031	FALSE	+	0.0155674
FBgn0000635	X	4132887	4206093	-	Fas2	Fasciclin 2	CG3665	2619.19	0.194375	0.0680419	2.8567	0.00428069	0.0772806	1.25034	FALSE	+	0.194375	2619.19	0.00605341	0.0683018	0.0886273	0.929378	1	1.34409	FALSE	+	0.00605341
FBgn0000636	2L	18320102	18393441	+	Fas3	Fasciclin 3	NA	844.477	0.0794315	0.107718	0.737404	0.460877	0.902615	1.19329	FALSE	+	0.0794315	844.477	0.0132868	0.107879	0.123164	0.901977	1	1.3062	FALSE	+	0.0132868
FBgn0000639	3L	14094589	14098053	-	Fbp1	Fat body protein 1	CG17285	27.3565	-0.0248059	0.206473	-0.120141	0.904372	1	1.40812	FALSE	-	0.0248059	27.3565	-0.265862	0.206172	-1.28952	0.197218	1	0.827004	FALSE	-	0.265862
FBgn0000640	2L	9426784	9427917	+	Fbp2	Fat body protein 2	CG3763	0.640768	-0.0218797	0.043077	-0.507922	0.611508	1	0	FALSE	-	0.0218797	0.640768	-0.0159957	0.0431556	-0.370652	0.710897	1	0.181204	FALSE	-	0.0159957
FBgn0000644	X	3173376	3174474	-	Fcp3C	Follicle cell protein 3C	CG4015	5.06917	0.00569526	0.134281	0.0424132	0.966169	1	0	FALSE	+	0.00569526	5.06917	-0.148964	0.133682	-1.11432	0.265143	1	0.181204	FALSE	-	0.148964
FBgn0000658	2R	18232761	18236311	+	fj	four-jointed	CG10917	6.95973	-0.0434653	0.133396	-0.325836	0.744548	1	0.125338	FALSE	-	0.0434653	6.95973	-0.0218074	0.133418	-0.163451	0.870163	1	0	FALSE	-	0.0218074
FBgn0000659	3R	28580976	28585264	-	fkh	fork head	CG10002	763.188	0.183186	0.113466	1.61446	0.106427	0.517069	1.20127	FALSE	+	0.183186	763.188	-0.0505798	0.113983	-0.443747	0.657225	1	1.31193	FALSE	-	0.0505798
FBgn0000662	2R	13819624	13824553	-	fl(2)d	female lethal d	CG6315	2181.58	0.0758108	0.0759763	0.997822	0.318366	0.808198	1.20127	FALSE	+	0.0758108	2181.58	-0.017195	0.0761474	-0.225812	0.821348	1	0.968399	FALSE	-	0.017195
FBgn0000667	X	2023822	2042311	-	Actn	alpha actinin	CG4376	2623.94	0.0607709	0.0932484	0.651709	0.514589	0.774124	2.19951	FALSE	+	0.0607709	2623.94	-0.0913557	0.0934027	-0.978085	0.328033	1	1.31193	FALSE	-	0.0913557
FBgn0000709	X	21339741	21345088	+	fliI	flightless I	CG1484	1143	0.157185	0.0924863	1.69955	0.0892164	0.479938	1.20127	FALSE	+	0.157185	1143	-0.218442	0.0932168	-2.34337	0.0191102	0.384662	1.38031	FALSE	-	0.218442
FBgn0000711	X	10385960	10409817	+	flw	flapwing	CG2096	3081.69	0.0330094	0.105296	0.31349	0.753908	0.935646	1.67181	FALSE	+	0.0330094	3081.69	-0.000178052	0.105335	-0.00169034	0.998651	1	1.34409	FALSE	-	0.000178052
FBgn0000715	2R	9906294	9910457	+	FMRFa	FMRFamide	CG2346	558.006	0.0445734	0.168547	0.264457	0.791428	1	1.19329	FALSE	+	0.0445734	558.006	-0.0289942	0.168635	-0.171935	0.863489	1	1.38031	FALSE	-	0.0289942
FBgn0000719	X	22824317	22855194	-	fog	folded gastrulation	CG9559	1410.35	0.130602	0.0890777	1.46616	0.142604	0.576025	1.25034	FALSE	+	0.130602	1410.35	-0.0269122	0.0893686	-0.301137	0.76331	1	1.38031	FALSE	-	0.0269122
FBgn0000721	2L	3622074	3656953	-	for	foraging	CG10033	1474.94	-0.00711266	0.138019	-0.051534	0.9589	1	1.20127	FALSE	-	0.00711266	1474.94	-0.0477157	0.138057	-0.345623	0.729626	1	1.3062	FALSE	-	0.0477157
FBgn0000723	3R	9367603	9394546	-	FER	FER tyrosine kinase	CG8874	723.965	0.0937178	0.110829	0.845606	0.397772	0.859551	1.25034	FALSE	+	0.0937178	723.965	-0.176233	0.111434	-1.58151	0.113761	0.771216	1.56207	FALSE	-	0.176233
FBgn0000808	X	11985154	11987764	-	gd	gastrulation-defective	CG1505	2.68484	-0.0462671	0.0802705	-0.57639	0.564352	1	0	FALSE	-	0.0462671	2.68484	0.0338522	0.0803542	0.421287	0.673546	1	0	FALSE	+	0.0338522
FBgn0000810	X	2242138	2246041	+	fs(1)K10	female sterile (1) K10	CG3218	468.739	0.0239023	0.13629	0.175378	0.860782	1	1.25034	FALSE	+	0.0239023	468.739	0.0748434	0.136241	0.549347	0.582767	1	1.6092	FALSE	+	0.0748434
FBgn0000826	X	1356488	1357601	-	png	pan gu	NA	15.6942	-0.214385	0.114039	-1.87993	0.060117	0.459818	0.874124	FALSE	-	0.214385	15.6942	-0.101342	0.114099	-0.888191	0.374438	1	0.827004	FALSE	-	0.101342
FBgn0000927	X	2724286	2726577	+	fs(1)Ya	female sterile (1) Young arrest	NA	62.2248	-0.2085	0.113218	-1.84158	0.0655369	0.344833	1.64761	FALSE	-	0.2085	62.2248	-0.0778289	0.113235	-0.687323	0.491879	1	1.31193	FALSE	-	0.0778289
FBgn0000928	X	2720468	2724158	+	fs(1)Yb	female sterile (1) Yb	NA	2.68971	-0.00536989	0.0963709	-0.0557211	0.955564	1	0	FALSE	-	0.00536989	2.68971	-0.0140812	0.0963152	-0.146199	0.883764	1	0.21909	FALSE	-	0.0140812
FBgn0000964	2L	19464267	19467758	+	tj	traffic jam	CG10034	257.358	-0.0626133	0.17974	-0.348355	0.727574	1	1.10495	FALSE	-	0.0626133	257.358	-0.317014	0.180155	-1.75967	0.078464	0.745059	1.20256	FALSE	-	0.317014
FBgn0000996	2R	15376619	15380988	-	dup	double parked	CG8171	218.376	-0.301079	0.199281	-1.51082	0.130833	0.588481	1.10495	FALSE	-	0.301079	218.376	-0.0921623	0.199315	-0.462395	0.643798	1	1.38031	FALSE	-	0.0921623
FBgn0001075	2L	4198404	4221796	-	ft	fat	CG3352	7.95027	0.0203296	0.161492	0.125887	0.899822	1	0	FALSE	+	0.0203296	7.95027	-0.0225686	0.161291	-0.139925	0.88872	1	0	FALSE	-	0.0225686
FBgn0001077	3R	6864324	6866244	+	ftz	fushi tarazu	CG2047	13.7162	-0.276725	0.132095	-2.09489	0.0361805	0.269355	1.40812	FALSE	-	0.276725	13.7162	-0.30817	0.132014	-2.33437	0.0195764	0.491623	0.827004	FALSE	-	0.30817
FBgn0001078	3L	18750607	18801309	-	ftz-f1	ftz transcription factor 1	CG4059	2229.25	0.159339	0.106034	1.50272	0.132912	0.557584	1.25034	FALSE	+	0.159339	2229.25	0.0691018	0.106125	0.651138	0.514957	1	1.3062	FALSE	+	0.0691018
FBgn0001079	X	18657755	18661204	+	fu	fused	CG6551	409.969	0.0765005	0.121448	0.629904	0.528757	0.908408	1.33326	FALSE	+	0.0765005	409.969	0.00638226	0.12172	0.0524339	0.958183	1	1.3062	FALSE	+	0.00638226
FBgn0001083	X	11992915	12003914	-	fw	furrowed	CG1500	29.1819	0.211141	0.190815	1.10652	0.2685	0.84853	0.874124	FALSE	+	0.211141	29.1819	-0.105096	0.190321	-0.552202	0.58081	1	0.827004	FALSE	-	0.105096
FBgn0001084	2L	8401476	8403280	-	fy	fuzzy	CG13396	95.4515	0.0318257	0.202254	0.157355	0.874965	1	1.02498	FALSE	+	0.0318257	95.4515	-0.0616254	0.202404	-0.304468	0.760772	1	1.38031	FALSE	-	0.0616254
FBgn0001085	3L	14274343	14368639	+	fz	frizzled	CG17697	465.887	0.0363545	0.122624	0.29647	0.766871	1	1.10495	FALSE	+	0.0363545	465.887	0.0514898	0.122643	0.419836	0.674605	1	1.20256	FALSE	+	0.0514898
FBgn0001086	2L	16310956	16313097	+	fzy	fizzy	CG4274	84.7209	-0.314883	0.155537	-2.02449	0.0429194	0.3005	1.39404	FALSE	-	0.314883	84.7209	-0.175506	0.155571	-1.12814	0.259259	1	1.20256	FALSE	-	0.175506
FBgn0001087	X	13727204	13736278	-	g	garnet	CG10986	1867.47	0.209189	0.0922292	2.26814	0.0233207	0.227379	1.20127	FALSE	+	0.209189	1867.47	0.0487832	0.0924438	0.527706	0.597703	1	1.38031	FALSE	+	0.0487832
FBgn0001089	2L	6003574	6006827	-	Gal	beta galactosidase	CG9092	904.641	-0.557709	0.203653	-2.73853	0.00617141	0.0996741	1.19329	FALSE	-	0.557709	904.641	-0.199812	0.203611	-0.98134	0.326425	1	1.34409	FALSE	-	0.199812
FBgn0001090	X	18794246	18797687	-	bnb	bangles and beads	CG7088	9789.21	0.116289	0.0990154	1.17445	0.240215	0.597556	1.96576	FALSE	+	0.116289	9789.21	0.126555	0.0990231	1.27804	0.201236	0.957391	1.34409	FALSE	+	0.126555
FBgn0001091	2R	7791901	7793380	-	Gapdh1	Glyceraldehyde 3 phosphate dehydrogenase 1	CG12055	5969.78	0.0751525	0.0948535	0.792301	0.428185	0.725586	2.19951	FALSE	+	0.0751525	5969.78	0.0409922	0.0948713	0.432082	0.665682	1	1.3062	FALSE	+	0.0409922
FBgn0001092	X	15868145	15869661	+	Gapdh2	Glyceraldehyde 3 phosphate dehydrogenase 2	NA	12483	-0.0263886	0.07628	-0.345944	0.729385	0.894308	1.96576	FALSE	-	0.0263886	12483	0.143222	0.0762487	1.87835	0.0603329	0.663077	1.31193	FALSE	+	0.143222
FBgn0001098	3R	23935958	23943101	-	Gdh	Glutamate dehydrogenase	CG5320	4597.87	0.173222	0.0788954	2.19559	0.0281211	0.174533	2.25	FALSE	+	0.173222	4597.87	0.159833	0.0789275	2.02505	0.0428618	0.572361	1.3062	FALSE	+	0.159833
FBgn0001099	3L	15509445	15511047	+	gdl	gonadal	CG33756	154.972	-0.0279431	0.172894	-0.16162	0.871605	1	1.17615	FALSE	-	0.0279431	154.972	0.0377466	0.172734	0.218525	0.82702	1	1.6092	FALSE	+	0.0377466
FBgn0001104	3L	6972750	6980044	-	Galphai	G protein alpha i subunit	CG10060	755.493	-0.249006	0.149545	-1.6651	0.0958937	0.47051	1.33326	FALSE	-	0.249006	755.493	-0.0361768	0.149352	-0.242224	0.808606	1	1.34409	FALSE	-	0.0361768
FBgn0001105	X	15860115	15866175	+	Gbeta13F	G protein beta-subunit 13F	CG10545	6723.19	0.0257682	0.104088	0.247561	0.804474	0.952856	1.67181	FALSE	+	0.0257682	6723.19	0.118284	0.104068	1.1366	0.255706	1	0.968399	FALSE	+	0.118284
FBgn0001108	3L	13929387	13934656	+	DCTN1-p150	Dynactin 1, p150 subunit	CG9206	1567.42	0.057669	0.0838249	0.68797	0.491472	0.891624	1.33326	FALSE	+	0.057669	1567.42	-0.132388	0.0841551	-1.57315	0.115685	0.816026	1.34409	FALSE	-	0.132388
FBgn0001112	3R	7252063	7265703	-	Gld	Glucose dehydrogenase	CG1152	53.4298	0.329013	0.208844	1.5754	0.115164	0.53514	1.20139	FALSE	+	0.329013	53.4298	-0.0615309	0.208921	-0.294518	0.768362	1	1.20256	FALSE	-	0.0615309
FBgn0001114	2L	8672698	8676804	+	Glt	Glutactin	NA	4069.92	0.109974	0.163258	0.673622	0.500552	0.909751	1.25034	FALSE	+	0.109974	4069.92	0.131784	0.163255	0.807229	0.419535	1	1.3062	FALSE	+	0.131784
FBgn0001120	3L	14802380	14803360	-	gnu	giant nuclei	CG5272	58.6583	-0.208191	0.107763	-1.93194	0.0533673	0.308506	1.64761	FALSE	-	0.208191	58.6583	-0.0987263	0.107775	-0.91604	0.359646	1	1.38031	FALSE	-	0.0987263
FBgn0001122	2R	10437985	10465701	+	Galphao	G protein alpha o subunit	CG2204	8995.37	0.102207	0.0986849	1.03569	0.300345	0.778974	1.25034	FALSE	+	0.102207	8995.37	0.0884497	0.0986979	0.896166	0.370164	1	1.3062	FALSE	+	0.0884497
FBgn0001123	2R	23942538	23946936	+	Galphas	G protein alpha s subunit	CG2835	3232.72	0.10026	0.0950323	1.05501	0.291421	0.617119	2.19951	FALSE	+	0.10026	3232.72	0.151621	0.0950279	1.59554	0.110592	0.8071	1.31193	FALSE	+	0.151621
FBgn0001124	2R	16138352	16141928	+	Got1	Glutamate oxaloacetate transaminase 1	NA	5216.89	0.0628419	0.100095	0.627824	0.530119	0.775107	2.25	FALSE	+	0.0628419	5216.89	0.106876	0.10009	1.0678	0.285611	0.997294	1.38031	FALSE	+	0.106876
FBgn0001125	2L	1984512	1987758	-	Got2	Glutamate oxaloacetate transaminase 2	CG4233	2103.42	-0.108034	0.125988	-0.857493	0.391172	0.864672	1.20127	FALSE	-	0.108034	2103.42	-0.0635179	0.12598	-0.504189	0.614128	1	1.31193	FALSE	-	0.0635179
FBgn0001128	2L	5943643	5948968	+	Gpdh	Glycerol 3 phosphate dehydrogenase	CG9042	7525.98	0.000347689	0.109091	0.00318715	0.997457	1	1.25034	FALSE	+	0.000347689	7525.98	0.0380671	0.109089	0.348955	0.727123	1	0.968399	FALSE	+	0.0380671
FBgn0001133	2R	21009764	21011921	-	grau	grauzone	CG33133	375.315	-0.0082336	0.146353	-0.0562585	0.955136	1	1.19329	FALSE	-	0.0082336	375.315	-0.0383105	0.146474	-0.261551	0.793667	1	1.6092	FALSE	-	0.0383105
FBgn0001134	3L	17823333	17839767	+	Grd	Glycine receptor	CG7446	307.702	0.168498	0.146224	1.15233	0.249187	0.745164	1.19329	FALSE	+	0.168498	307.702	0.0300421	0.146642	0.204867	0.837676	1	1.3062	FALSE	+	0.0300421
FBgn0001137	2L	8431086	8433598	-	grk	gurken	CG17610	100.368	-0.0300421	0.20525	-0.146369	0.88363	0.987056	1.64761	FALSE	-	0.0300421	100.368	-0.0469762	0.205281	-0.228838	0.818995	1	1.20256	FALSE	-	0.0469762
FBgn0001138	3R	8147368	8181444	-	grn	grain	CG9656	144.382	0.120253	0.180568	0.665971	0.505429	0.920917	1.20139	FALSE	+	0.120253	144.382	0.140508	0.180531	0.778307	0.436388	1	1.20256	FALSE	+	0.140508
FBgn0001139	3R	26041736	26049911	+	gro	groucho	CG8384	2201.46	0.106814	0.0922742	1.15757	0.24704	0.730022	1.25034	FALSE	+	0.106814	2201.46	0.00312082	0.092402	0.0337744	0.973057	1	1.34409	FALSE	+	0.00312082
FBgn0001142	2L	132077	134472	+	Gs1	Glutamine synthetase 1	NA	4586.5	0.078879	0.0639954	1.23257	0.217735	0.613815	1.67181	FALSE	+	0.078879	4586.5	0.224299	0.063914	3.50938	0.000449145	0.0415434	1.38031	FALSE	+	0.224299
FBgn0001145	X	11422832	11430197	+	Gs2	Glutamine synthetase 2	CG1743	28455.7	0.114307	0.107327	1.06503	0.286863	0.607359	2.25	FALSE	+	0.114307	28455.7	0.371868	0.107315	3.46521	0.000529823	0.0479538	1.3062	FALSE	+	0.371868
FBgn0001147	2R	25040383	25052331	-	gsb-n	gooseberry-neuro	CG2692	6.26773	-0.119145	0.154965	-0.768853	0.44198	1	0	FALSE	-	0.119145	6.26773	-0.0757136	0.155151	-0.487999	0.625551	1	0.25531	FALSE	-	0.0757136
FBgn0001148	2R	25061964	25064643	+	gsb	gooseberry	CG3388	0.495561	-0.0437153	0.0426552	-1.02485	0.305432	1	0	FALSE	-	0.0437153	0.495561	-0.0425245	0.0428289	-0.992893	0.320762	1	0.181204	FALSE	-	0.0425245
FBgn0001149	3R	12367817	12369268	-	GstD1	Glutathione S transferase D1	CG10045	3120.8	-0.29859	0.124585	-2.39667	0.0165447	0.126599	2.19951	FALSE	-	0.29859	3120.8	-0.00455881	0.124461	-0.0366283	0.970781	1	0.968399	FALSE	-	0.00455881
FBgn0001150	X	2427113	2428967	-	gt	giant	CG7952	198.384	0.158241	0.16454	0.961721	0.33619	0.865672	1.02498	FALSE	+	0.158241	198.384	0.163113	0.164589	0.991033	0.32167	1	1.3062	FALSE	+	0.163113
FBgn0001168	3L	8675759	8679253	+	h	hairy	CG6494	335.048	-0.391544	0.190516	-2.05517	0.0398625	0.305851	1.25034	FALSE	-	0.391544	335.048	-0.189496	0.190371	-0.995403	0.31954	1	1.38031	FALSE	-	0.189496
FBgn0001169	3R	20621938	20628915	+	H	Hairless	CG5460	475.895	0.0371358	0.171034	0.217126	0.82811	1	1.25034	FALSE	+	0.0371358	475.895	-0.0775684	0.1712	-0.453087	0.650486	1	1.3062	FALSE	-	0.0775684
FBgn0001170	2L	6013059	6019402	-	H2.0	Homeodomain protein 2.0	CG11607	2.85182	-0.0675529	0.104785	-0.644683	0.519132	1	0	FALSE	-	0.0675529	2.85182	-0.105411	0.104626	-1.0075	0.313696	1	0.181204	FALSE	-	0.105411
FBgn0001174	2L	1517533	1518148	-	halo	halo	CG7428	7.56373	-0.196263	0.142013	-1.38201	0.166969	1	0	FALSE	-	0.196263	7.56373	-0.204705	0.141937	-1.44223	0.149239	1	0	FALSE	-	0.204705
FBgn0001179	3L	10631079	10633969	+	hay	haywire	CG8019	393.447	-0.173177	0.127842	-1.35462	0.175538	0.651598	1.17615	FALSE	-	0.173177	393.447	-0.107946	0.127685	-0.845406	0.397884	1	1.38031	FALSE	-	0.107946
FBgn0001180	3R	8690980	8697822	-	hb	hunchback	CG9786	168.236	-0.149151	0.208274	-0.716128	0.473912	0.923293	1.10495	FALSE	-	0.149151	168.236	0.0019588	0.208285	0.00940442	0.992496	1	1.38031	FALSE	+	0.0019588
FBgn0001185	2L	16677185	16679691	+	her	hermaphrodite	NA	496.419	0.028372	0.126449	0.224376	0.822465	1	1.19329	FALSE	+	0.028372	496.419	0.036895	0.126494	0.291673	0.770537	1	1.38031	FALSE	+	0.036895
FBgn0001186	X	9585675	9589813	+	Hex-A	Hexokinase A	CG3001	5372.4	0.16811	0.087467	1.92198	0.054608	0.263768	2.19951	FALSE	+	0.16811	5372.4	-0.0841792	0.0875829	-0.961137	0.336483	1	0.968399	FALSE	-	0.0841792
FBgn0001187	2R	15218837	15220329	-	Hex-C	Hexokinase C	NA	491.263	-0.464914	0.14733	-3.1556	0.00160171	0.0420858	1.17615	FALSE	-	0.464914	491.263	-0.155087	0.146739	-1.05689	0.290563	1	1.20256	FALSE	-	0.155087
FBgn0001189	X	1669570	1673608	+	hfw	halfway	NA	1574.49	0.127349	0.0907326	1.40356	0.160448	0.630219	1.15348	FALSE	+	0.127349	1574.49	0.185955	0.0907305	2.04953	0.0404105	0.553454	1.3062	FALSE	+	0.185955
FBgn0001197	3R	26866929	26869220	+	His2Av	Histone H2A variant	CG5499	1261.09	-0.239161	0.169503	-1.41096	0.158258	0.615614	1.20127	FALSE	-	0.239161	1261.09	-0.0519736	0.169435	-0.306746	0.759037	1	1.3062	FALSE	-	0.0519736
FBgn0001202	2L	19030844	19033498	-	hook	hook	CG10653	2237.44	0.0959572	0.108573	0.883805	0.376801	0.684581	2.25	FALSE	+	0.0959572	2237.44	0.0950477	0.1086	0.875205	0.381462	1	1.38031	FALSE	+	0.0950477
FBgn0001206	X	10590920	10595855	-	Hmr	Hybrid male rescue	CG1619	200.821	-0.00309649	0.188036	-0.0164676	0.986861	1	1.25034	FALSE	-	0.00309649	200.821	-0.065466	0.188176	-0.347897	0.727918	1	1.38031	FALSE	-	0.065466
FBgn0001208	3L	7760453	7763166	+	Hn	Henna	CG7399	3097.58	-0.0124974	0.177623	-0.070359	0.943908	0.952638	1.96576	FALSE	-	0.0124974	3097.58	0.0481443	0.177612	0.271064	0.786342	1	1.31193	FALSE	+	0.0481443
FBgn0001215	3R	28599834	28605777	+	Hrb98DE	Heterogeneous nuclear ribonucleoprotein at 98DE	CG9983	6656.14	0.0483288	0.0750332	0.644098	0.519512	0.807582	1.96576	FALSE	+	0.0483288	6656.14	0.130621	0.0750122	1.74133	0.0816257	0.8071	0.968399	FALSE	+	0.130621
FBgn0001216	3L	13974061	13977761	+	Hsc70-1	Heat shock protein cognate 1	CG8937	46.9953	0.167672	0.207911	0.806461	0.419977	0.952678	0.874124	FALSE	+	0.167672	46.9953	-0.113443	0.207771	-0.545998	0.585067	1	0.875969	FALSE	-	0.113443
FBgn0001217	3R	13044759	13047388	+	Hsc70-2	Heat shock protein cognate 2	CG7756	7.57952	-0.257028	0.152058	-1.69033	0.0909651	1	0	FALSE	-	0.257028	7.57952	-0.213074	0.15222	-1.39978	0.161579	1	0.21909	FALSE	-	0.213074
FBgn0001218	X	11801696	11807117	-	Hsc70-3	Heat shock 70-kDa protein cognate 3	CG4147	6949.35	-0.229512	0.100845	-2.27588	0.0228532	0.1662	1.96576	FALSE	-	0.229512	6949.35	-0.0133515	0.100794	-0.132463	0.894618	1	1.31193	FALSE	-	0.0133515
FBgn0001220	2R	14252598	14256192	-	Hsc70-5	Heat shock protein cognate 5	CG8542	4275.65	0.0981826	0.0811561	1.2098	0.226356	0.703579	1.25034	FALSE	+	0.0981826	4275.65	0.0995283	0.081172	1.22614	0.220146	1	0.968399	FALSE	+	0.0995283
FBgn0001222	2R	18130303	18134634	-	Hsf	Heat shock factor	NA	1531.29	0.0300327	0.0815155	0.36843	0.712553	1	1.20127	FALSE	+	0.0300327	1531.29	-0.0636203	0.0817266	-0.778453	0.436302	1	1.38031	FALSE	-	0.0636203
FBgn0001223	3L	9372931	9374964	+	Hsp22	Heat shock protein 22	CG4460	170.056	0.232128	0.182966	1.2687	0.204549	0.677588	1.25034	FALSE	+	0.232128	170.056	0.453341	0.18243	2.48501	0.0129547	0.323574	1.31193	FALSE	+	0.453341
FBgn0001224	3L	9381882	9382765	+	Hsp23	Heat shock protein 23	CG4463	454.696	0.067034	0.151842	0.441472	0.658871	1	1.10495	FALSE	+	0.067034	454.696	0.323744	0.151447	2.13766	0.032544	0.500835	1.31193	FALSE	+	0.323744
FBgn0001225	3L	9376418	9377427	-	Hsp26	Heat shock protein 26	CG4183	553.274	-0.322811	0.166333	-1.94075	0.0522886	0.361399	1.19329	FALSE	-	0.322811	553.274	-0.154605	0.166342	-0.929439	0.352662	1	1.3062	FALSE	-	0.154605
FBgn0001226	3L	9384063	9385694	+	Hsp27	Heat shock protein 27	CG4466	149.773	-0.310395	0.16083	-1.92995	0.0536128	0.633182	0.38049	FALSE	-	0.310395	149.773	-0.0372979	0.160881	-0.231835	0.816666	1	1.31193	FALSE	-	0.0372979
FBgn0001227	3L	9377802	9379534	-	Hsp67Ba	Heat shock gene 67Ba	NA	633.268	0.131537	0.140131	0.938669	0.347901	0.805722	1.33326	FALSE	+	0.131537	633.268	0.259319	0.139998	1.85231	0.0639819	0.627387	1.56207	FALSE	+	0.259319
FBgn0001228	3L	9372722	9374964	+	CG4456		CG4456	170.056	0.232128	0.182966	1.2687	0.204549	0.677588	1.25034	FALSE	+	0.232128	170.056	0.453341	0.18243	2.48501	0.0129547	0.336373	1.20256	FALSE	+	0.453341
FBgn0001229	3L	9371511	9372497	-	Hsp67Bc	Heat shock gene 67Bc	CG4190	278.062	0.112383	0.176793	0.635677	0.524987	0.920917	1.25034	FALSE	+	0.112383	278.062	0.301184	0.176552	1.70593	0.0880219	0.772619	1.20256	FALSE	+	0.301184
FBgn0001230	3R	24055080	24057310	-	Hsp68	Heat shock protein 68	CG5436	429.559	0.15397	0.155654	0.98918	0.322575	0.801451	1.25034	FALSE	+	0.15397	429.559	0.354564	0.155347	2.2824	0.0224658	0.449561	1.20256	FALSE	+	0.354564
FBgn0001233	3L	3192969	3197059	+	Hsp83	Heat shock protein 83	CG1242	16861.8	-0.0532649	0.127815	-0.416733	0.676874	0.988244	1.25034	FALSE	-	0.0532649	16861.8	0.340041	0.127789	2.66095	0.00779202	0.289499	0.968399	FALSE	+	0.340041
FBgn0001234	3R	21296127	21317836	+	Hsromega	Heat shock RNA omega	CR31400	3933.03	0.258135	0.0962136	2.68294	0.00729778	0.0755529	2.25	FALSE	+	0.258135	3933.03	0.259507	0.0962218	2.69697	0.0069974	0.225324	1.34409	FALSE	+	0.259507
FBgn0001235	3R	10507561	10639568	-	hth	homothorax	CG17117	3214.71	0.0945951	0.104622	0.90416	0.36591	0.675922	2.25	FALSE	+	0.0945951	3214.71	0.0719409	0.104648	0.687455	0.491796	1	1.38031	FALSE	+	0.0719409
FBgn0001247	3L	20371672	20375896	-	Ide	Insulin degrading metalloproteinase	CG5517	2372.96	0.0368069	0.102093	0.360521	0.718457	0.864672	2.19951	FALSE	+	0.0368069	2372.96	0.00499588	0.102147	0.0489087	0.960992	1	1.34409	FALSE	+	0.00499588
FBgn0001248	3L	8356404	8360906	-	Idh	Isocitrate dehydrogenase	CG7176	5591.82	-0.129682	0.109844	-1.1806	0.237761	0.719849	1.25034	FALSE	-	0.129682	5591.82	0.181007	0.109761	1.64911	0.0991259	0.778693	1.31193	FALSE	+	0.181007
FBgn0001250	X	16752189	16783434	-	if	inflated	CG9623	909.463	0.209709	0.129796	1.61568	0.106163	0.494721	1.33326	FALSE	+	0.209709	909.463	-0.0837501	0.130188	-0.643301	0.520029	1	1.56207	FALSE	-	0.0837501
FBgn0001253	3L	8372405	8391171	+	ImpE1	Ecdysone-inducible gene E1	CG32356	818.792	0.226117	0.134049	1.68682	0.0916381	0.494648	1.15348	FALSE	+	0.226117	818.792	0.236462	0.134087	1.7635	0.0778162	0.722677	1.31193	FALSE	+	0.236462
FBgn0001254	3L	3510974	3512681	-	ImpE2	Ecdysone-inducible gene E2	CG1934	0.658116	-0.0288349	0.0431715	-0.667916	0.504187	1	0	FALSE	-	0.0288349	0.658116	-0.0287186	0.0432286	-0.664343	0.506471	1	0.186933	FALSE	-	0.0287186
FBgn0001255	3R	8028453	8029546	-	ImpE3	Ecdysone-inducible gene E3	CG2723	4.15362	-0.0156031	0.12661	-0.123238	0.901919	1	0	FALSE	-	0.0156031	4.15362	-0.0795387	0.126331	-0.629605	0.528953	1	0.25531	FALSE	-	0.0795387
FBgn0001256	3L	13382765	13383999	+	ImpL1	Ecdysone-inducible gene L1	NA	2.75367	-0.0224223	0.106137	-0.211259	0.832685	1	0	FALSE	-	0.0224223	2.75367	-0.0665253	0.105974	-0.627752	0.530167	1	0.186933	FALSE	-	0.0665253
FBgn0001257	3L	4224006	4236147	-	ImpL2	Ecdysone-inducible gene L2	CG15009	1565.44	0.230606	0.122419	1.88375	0.0595994	0.364832	1.33326	FALSE	+	0.230606	1565.44	0.255242	0.122391	2.08547	0.037027	0.527584	1.31193	FALSE	+	0.255242
FBgn0001258	3L	6259105	6262694	-	ImpL3	Ecdysone-inducible gene L3	CG10160	124.61	-0.409982	0.201722	-2.03241	0.0421124	0.297075	1.39404	FALSE	-	0.409982	124.61	-0.342144	0.201648	-1.69674	0.0897453	0.755853	1.31193	FALSE	-	0.342144
FBgn0001259	3L	20367198	20370259	+	in	inturned	CG16993	4.10597	-0.0193095	0.127811	-0.151079	0.879914	1	0.125338	FALSE	-	0.0193095	4.10597	-0.0122378	0.127803	-0.0957551	0.923715	1	0	FALSE	-	0.0122378
FBgn0001263	2R	22855688	22858794	-	inaD	inactivation no afterpotential D	CG3504	402.247	0.274378	0.135074	2.03132	0.042223	0.304615	1.33326	FALSE	+	0.274378	402.247	0.466761	0.134409	3.47269	0.000515265	0.0473316	1.31193	FALSE	+	0.466761
FBgn0001269	2R	11474465	11509695	+	inv	invected	CG17835	64.2507	0.0935372	0.208275	0.449104	0.653357	0.977767	1.25034	FALSE	+	0.0935372	64.2507	-0.0970724	0.208358	-0.465892	0.641292	1	1.3062	FALSE	-	0.0970724
FBgn0001276	2R	11359437	11360163	-	ix	intersex	CG13201	160.052	-0.00737424	0.184733	-0.0399184	0.968158	1	1.25034	FALSE	-	0.00737424	160.052	0.0972817	0.184523	0.527206	0.598051	1	1.20256	FALSE	+	0.0972817
FBgn0001280	3R	30038622	30039533	-	janA	janus A	CG7933	240.029	-0.190487	0.20079	-0.948688	0.342779	0.831473	1.17615	FALSE	-	0.190487	240.029	0.0391363	0.200663	0.195035	0.845366	1	1.6092	FALSE	+	0.0391363
FBgn0001281	3R	30037984	30038728	-	janB	janus B	CG7931	21.8864	-0.182833	0.189855	-0.963015	0.33554	0.949449	0.704137	FALSE	-	0.182833	21.8864	-0.233648	0.189665	-1.2319	0.217988	1	0.875969	FALSE	-	0.233648
FBgn0001285	2R	8691448	8692844	+	Jon44E	Jonah 44E	CG8579	444.371	-0.360217	0.130549	-2.75925	0.00579343	0.10046	1.10495	FALSE	-	0.360217	444.371	-0.237581	0.130553	-1.8198	0.0687889	0.696848	1.3062	FALSE	-	0.237581
FBgn0001291	2R	10096480	10098556	+	Jra	Jun-related antigen	CG2275	664.238	-0.0882203	0.146195	-0.603443	0.546214	0.927746	1.25034	FALSE	-	0.0882203	664.238	0.0230406	0.146063	0.157744	0.874658	1	1.3062	FALSE	+	0.0230406
FBgn0001296	3R	12682186	12689367	-	kar	karmoisin	CG12286	678.691	0.254677	0.117034	2.17609	0.0295482	0.254885	1.25034	FALSE	+	0.254677	678.691	-0.186288	0.117947	-1.57942	0.11424	0.810059	1.34409	FALSE	-	0.186288
FBgn0001297	3R	29765995	29794113	+	kay	kayak	CG33956	1899.55	0.0736543	0.0908261	0.810938	0.417401	0.855539	1.33326	FALSE	+	0.0736543	1899.55	-0.000956631	0.090938	-0.0105196	0.991607	1	1.38031	FALSE	-	0.000956631
FBgn0001301	2L	18129884	18138083	-	kel	kelch	NA	658.136	0.175998	0.121776	1.44526	0.148385	0.60081	1.20127	FALSE	+	0.175998	658.136	-0.115579	0.122411	-0.944193	0.345071	1	1.56207	FALSE	-	0.115579
FBgn0001308	2R	16266960	16271971	-	Khc	Kinesin heavy chain	CG7765	2187.35	-0.0323744	0.0936742	-0.345607	0.729638	1	1.25034	FALSE	-	0.0323744	2187.35	-0.141648	0.0938169	-1.50983	0.131086	0.843301	1.38031	FALSE	-	0.141648
FBgn0001311	3R	5378093	5392866	-	kkv	krotzkopf verkehrt	CG2666	8.28763	-0.0179348	0.158767	-0.112963	0.91006	1	0	FALSE	-	0.0179348	8.28763	-0.0535689	0.158593	-0.337775	0.735533	1	0.181204	FALSE	-	0.0535689
FBgn0001316	3L	434083	540614	-	klar	klarsicht	CG17046	1398.8	-0.0911027	0.151152	-0.602721	0.546695	0.916624	1.33326	FALSE	-	0.0911027	1398.8	-0.309116	0.151303	-2.04304	0.0410489	0.555731	1.31193	FALSE	-	0.309116
FBgn0001319	2R	14772650	14807061	-	kn	knot	NA	553.044	0.263179	0.145299	1.81129	0.0700963	0.420288	1.20127	FALSE	+	0.263179	553.044	0.113924	0.145585	0.782525	0.433906	1	1.34409	FALSE	+	0.113924
FBgn0001320	3L	20692330	20695378	-	kni	knirps	CG4717	86.1461	0.159906	0.201347	0.794183	0.427089	0.87797	1.25034	FALSE	+	0.159906	86.1461	-0.196884	0.201861	-0.975347	0.329388	1	1.20256	FALSE	-	0.196884
FBgn0001321	3R	10122365	10125664	-	knk	knickkopf	CG6217	18.5711	-0.121594	0.178656	-0.680602	0.496123	0.885002	1.40812	FALSE	-	0.121594	18.5711	-0.214085	0.178415	-1.19993	0.230168	1	0.738706	FALSE	-	0.214085
FBgn0001323	3L	20597141	20620659	-	knrl	knirps-like	CG4761	104.272	0.18433	0.201302	0.915688	0.359831	0.758555	1.64761	FALSE	+	0.18433	104.272	-0.136905	0.201687	-0.6788	0.497265	1	1.6092	FALSE	-	0.136905
FBgn0001324	3L	19836614	19844944	+	kto	kohtalo	CG8491	904.642	0.227003	0.106446	2.13257	0.0329604	0.287363	1.15348	FALSE	+	0.227003	904.642	-0.229179	0.107341	-2.13506	0.0327561	0.501788	1.31193	FALSE	-	0.229179
FBgn0001325	2R	25226611	25231394	+	Kr	Kruppel	CG3340	169.494	-0.0310247	0.178331	-0.173973	0.861887	1	1.25034	FALSE	-	0.0310247	169.494	-0.205696	0.178833	-1.15021	0.250058	0.992183	1.31193	FALSE	-	0.205696
FBgn0001330	X	2237858	2242035	-	kz	kurz	CG3228	225.652	-0.0266516	0.186493	-0.142909	0.886362	1	0.38049	FALSE	-	0.0266516	225.652	-0.0373111	0.186557	-0.199999	0.841482	1	1.20256	FALSE	-	0.0373111
FBgn0001341	X	629773	633633	+	l(1)1Bi	lethal (1) 1Bi	NA	197.088	-0.206617	0.197324	-1.0471	0.295056	0.793348	1.17615	FALSE	-	0.206617	197.088	-0.142307	0.197293	-0.721297	0.470727	1	1.38031	FALSE	-	0.142307
FBgn0001404	X	2588503	2599111	+	egh	egghead	NA	2411.69	0.110435	0.0702268	1.57255	0.115824	0.460668	1.67181	FALSE	+	0.110435	2411.69	-0.047191	0.0704635	-0.669723	0.503034	1	1.38031	FALSE	-	0.047191
FBgn0001491	X	11324294	11325308	-	l(1)10Bb	lethal (1) 10Bb	NA	461.894	-0.0951345	0.135917	-0.699948	0.48396	0.903065	1.25034	FALSE	-	0.0951345	461.894	0.115477	0.135473	0.852401	0.393991	1	1.3062	FALSE	+	0.115477
FBgn0001565	X	21385518	21387946	-	Hlc	Helicase	CG1666	1234.87	0.103991	0.0948443	1.09644	0.272886	0.776973	1.15348	FALSE	+	0.103991	1234.87	0.0609906	0.0949725	0.642192	0.520748	1	1.31193	FALSE	+	0.0609906
FBgn0001612	X	13736570	13744683	-	Grip91	Gamma-tubulin ring protein 91	CG10988	484.905	0.00261541	0.126621	0.0206555	0.98352	1	1.25034	FALSE	+	0.00261541	484.905	-0.065661	0.126861	-0.51758	0.604751	1	1.6092	FALSE	-	0.065661
FBgn0001624	X	11369665	11409776	+	dlg1	discs large 1	CG1725	3123.22	0.135961	0.0914069	1.48742	0.136904	0.431966	2.25	FALSE	+	0.135961	3123.22	0.0732964	0.0914701	0.801315	0.422949	1	0.968399	FALSE	+	0.0732964
FBgn0001941	2L	5986348	5988854	+	ifc	infertile crescent	CG9078	1249.13	-0.518052	0.184894	-2.80189	0.00508049	0.0904595	1.15348	FALSE	-	0.518052	1249.13	-0.196271	0.184812	-1.062	0.288236	1	1.34409	FALSE	-	0.196271
FBgn0001942	2L	5981764	5985909	+	eIF4A	eukaryotic translation initiation factor 4A	CG9075	17892.7	0.000652779	0.0653243	0.00999289	0.992027	1	1.25034	FALSE	+	0.000652779	17892.7	0.0755983	0.0653167	1.15741	0.247105	0.981017	1.38031	FALSE	+	0.0755983
FBgn0001961	2L	13827941	13829741	-	Arpc1	Actin-related protein 2/3 complex, subunit 1	CG8978	1396.17	-0.147226	0.12339	-1.19317	0.232801	0.724308	1.20127	FALSE	-	0.147226	1396.17	0.00704447	0.12325	0.0571558	0.954421	1	1.31193	FALSE	+	0.00704447
FBgn0001965	2L	13813816	13819824	+	Sos	Son of sevenless	CG7793	2305.54	0.256881	0.0767976	3.34491	0.000823082	0.0188748	2.19951	FALSE	+	0.256881	2305.54	0.0537696	0.0770571	0.697789	0.485309	1	1.34409	FALSE	+	0.0537696
FBgn0001967	2L	14019357	14020208	-	NimC3	Nimrod C3	CG16880	1.11081	0.0104287	0.0720691	0.144705	0.884944	1	0	FALSE	+	0.0104287	1.11081	-0.00121969	0.0720249	-0.0169344	0.986489	1	0.181204	FALSE	-	0.00121969
FBgn0001970	2L	14359252	14361411	+	Pgant35A	Polypeptide N-acetylgalactosaminyltransferase 35A	NA	246.666	-0.0250646	0.154431	-0.162302	0.871068	1	1.17615	FALSE	-	0.0250646	246.666	-0.0521107	0.154541	-0.337196	0.735969	1	1.20256	FALSE	-	0.0521107
FBgn0001977	2L	15036293	15038861	-	CIAPIN1	Cytokine induced apoptosis inhibitor 1	CG4180	506.957	-0.0293473	0.14424	-0.203461	0.838775	1	1.33326	FALSE	-	0.0293473	506.957	0.088194	0.144076	0.612136	0.540447	1	1.38031	FALSE	+	0.088194
FBgn0001978	2L	15113480	15118069	+	stc	shuttle craft	CG3647	919.717	0.0130653	0.125112	0.104429	0.916829	1	1.25034	FALSE	+	0.0130653	919.717	-0.0810358	0.125294	-0.646765	0.517784	1	1.34409	FALSE	-	0.0810358
FBgn0001981	2L	15333866	15336138	+	esg	escargot	CG3758	28.0595	-0.515958	0.169122	-3.0508	0.00228234	0.0479394	1.39404	FALSE	-	0.515958	28.0595	-0.466598	0.169156	-2.75839	0.00580867	0.284419	0.738706	FALSE	-	0.466598
FBgn0001983	2L	15423297	15425580	-	wor	worniu	CG4158	0	NA	NA	NA	NA	NA	NA	NA	NA	NA	0	NA	NA	NA	NA	NA	NA	NA	NA	NA
FBgn0001986	2L	15752263	15755900	+	Mtr4	Mtr4 helicase	CG4152	402.971	-0.033623	0.151158	-0.222436	0.823974	1	1.33326	FALSE	-	0.033623	402.971	-0.0835874	0.151299	-0.552466	0.580629	1	1.20256	FALSE	-	0.0835874
FBgn0001987	2L	15756002	15762758	-	Gli	Gliotactin	CG3903	346.171	-0.508203	0.197351	-2.57512	0.0100206	0.135008	1.19329	FALSE	-	0.508203	346.171	-0.380806	0.197299	-1.9301	0.0535949	0.655784	1.20256	FALSE	-	0.380806
FBgn0001989	2L	15749319	15751078	-	ND-B17	NADH dehydrogenase (ubiquinone) B17 subunit	CG13240	805.43	0.0435634	0.144636	0.301194	0.763267	0.99999	1.33326	FALSE	+	0.0435634	805.43	0.07587	0.144617	0.524628	0.599842	1	1.34409	FALSE	+	0.07587
FBgn0001990	2L	15766133	15768349	-	wek	weckle	NA	220.667	0.126585	0.165068	0.766866	0.443161	0.91107	1.10495	FALSE	+	0.126585	220.667	0.128588	0.165114	0.778779	0.43611	1	1.31193	FALSE	+	0.128588
FBgn0001991	2L	16165831	16190540	+	Ca-alpha1D	Ca[2+]-channel protein alpha[[1]] subunit D	CG4894	3840.44	0.216653	0.114584	1.89077	0.0586544	0.322854	1.67181	FALSE	+	0.216653	3840.44	-0.0205513	0.114689	-0.179191	0.857787	1	1.38031	FALSE	-	0.0205513
FBgn0001992	2L	16294183	16296969	+	Cyp303a1	Cyp303a1	CG4163	233.036	0.0447474	0.154606	0.289428	0.772254	1	0.38049	FALSE	+	0.0447474	233.036	-0.1941	0.155436	-1.24875	0.211757	0.977299	1.31193	FALSE	-	0.1941
FBgn0001994	2L	16263556	16287730	-	crp	cropped	CG7664	2480.22	0.197589	0.0841814	2.34718	0.0189159	0.147875	1.96576	FALSE	+	0.197589	2480.22	0.0321902	0.0843679	0.381545	0.702799	1	1.38031	FALSE	+	0.0321902
FBgn0001995	2L	16328059	16329132	-	mRpL4	mitochondrial ribosomal protein L4	CG5818	396.665	-0.0257257	0.151027	-0.170339	0.864744	1	1.19329	FALSE	-	0.0257257	396.665	0.139443	0.150737	0.925076	0.354927	1	1.31193	FALSE	+	0.139443
FBgn0002021	2L	19049843	19051612	-	l(2)37Bb	lethal (2) 37Bb	CG10655	455.997	0.158082	0.120656	1.31019	0.190133	0.672368	1.19329	FALSE	+	0.158082	455.997	0.0886453	0.120903	0.733194	0.46344	1	1.3062	FALSE	+	0.0886453
FBgn0002022	2L	19041862	19043614	+	Catsup	Catecholamines up	CG10449	657.833	-0.145646	0.152089	-0.95764	0.338244	0.811845	1.25034	FALSE	-	0.145646	657.833	-0.0348824	0.151985	-0.229513	0.81847	1	1.38031	FALSE	-	0.0348824
FBgn0002023	2L	19079256	19108427	-	Lim3	Lim3	CG10699	522.384	0.27732	0.150537	1.84221	0.0654442	0.3962	1.25034	FALSE	+	0.27732	522.384	0.206594	0.150696	1.37093	0.170396	0.909907	1.38031	FALSE	+	0.206594
FBgn0002031	2L	19121345	19123869	-	l(2)37Cc	lethal (2) 37Cc	CG10691	1029.23	-0.115802	0.122662	-0.944071	0.345133	0.828714	1.20127	FALSE	-	0.115802	1029.23	-0.041519	0.122596	-0.338665	0.734862	1	1.31193	FALSE	-	0.041519
FBgn0002036	2L	19114401	19116570	+	CG10561		CG10561	845.423	0.109533	0.130158	0.841538	0.400047	0.872361	1.19329	FALSE	+	0.109533	845.423	0.185263	0.130102	1.42398	0.154451	0.89435	1.31193	FALSE	+	0.185263
FBgn0002044	2L	19493251	19497978	+	swm	second mitotic wave missing	NA	1646.23	0.147295	0.0802877	1.83458	0.0665673	0.418878	1.15348	FALSE	+	0.147295	1646.23	0.076373	0.0804375	0.949471	0.342381	1	0.968399	FALSE	+	0.076373
FBgn0002069	2R	12877004	12883168	+	AspRS	Aspartyl-tRNA synthetase	NA	955.755	-0.258187	0.150096	-1.72015	0.0854054	0.470116	1.19329	FALSE	-	0.258187	955.755	-0.182386	0.15005	-1.2155	0.224177	0.942988	1.56207	FALSE	-	0.182386
FBgn0002121	2L	9839	21376	-	l(2)gl	lethal (2) giant larvae	CG2671	861.169	-0.461856	0.20608	-2.24115	0.0250161	0.222803	1.33326	FALSE	-	0.461856	861.169	-0.302954	0.20607	-1.47015	0.14152	0.869978	1.3062	FALSE	-	0.302954
FBgn0002174	2R	23706913	23709026	+	l(2)tid	lethal (2) tumorous imaginal discs	CG5504	509.207	0.00721578	0.117073	0.0616346	0.950854	1	1.19329	FALSE	+	0.00721578	509.207	0.108336	0.116844	0.927185	0.35383	1	1.6092	FALSE	+	0.108336
FBgn0002183	3L	1871574	1876312	-	dre4	dre4	CG1828	932.089	-0.12439	0.153023	-0.812885	0.416284	0.881579	1.20127	FALSE	-	0.12439	932.089	-0.207322	0.153123	-1.35396	0.17575	0.924488	1.31193	FALSE	-	0.207322
FBgn0002283	3L	16588475	16590132	+	l(3)73Ah	lethal (3) 73Ah	CG4195	449.009	-0.0326336	0.121932	-0.267638	0.788978	1	1.17615	FALSE	-	0.0326336	449.009	0.0386753	0.121778	0.317588	0.750798	1	1.38031	FALSE	+	0.0386753
FBgn0002284	3L	16609400	16610418	-	Prosbeta6	Proteasome beta6 subunit	CG4097	580.579	-0.243843	0.16671	-1.46268	0.143556	0.590163	1.20127	FALSE	-	0.243843	580.579	-0.0735009	0.16654	-0.441341	0.658966	1	1.56207	FALSE	-	0.0735009
FBgn0002306	3R	7162808	7183702	+	sas	stranded at second	CG2507	168.123	0.189268	0.191834	0.986628	0.323825	0.802847	1.25034	FALSE	+	0.189268	168.123	-0.160991	0.192346	-0.836988	0.402599	1	1.31193	FALSE	-	0.160991
FBgn0002354	3R	13030913	13031598	+	l(3)87Df	lethal (3) 87Df	CG7620	170.476	-0.030465	0.173353	-0.17574	0.860498	1	1.25034	FALSE	-	0.030465	170.476	0.181875	0.17275	1.05282	0.292423	1	1.20256	FALSE	+	0.181875
FBgn0002413	3R	31054085	31061210	-	dco	discs overgrown	CG2048	2162.29	-0.0596856	0.126256	-0.472735	0.636403	0.982831	1.20127	FALSE	-	0.0596856	2162.29	0.0115546	0.126233	0.0915338	0.927068	1	0.968399	FALSE	+	0.0115546
FBgn0002431	3R	9714623	9725615	-	hyd	hyperplastic discs	CG9484	2557.04	0.0564707	0.0713897	0.791021	0.428932	0.719895	2.25	FALSE	+	0.0564707	2557.04	-0.043352	0.0715462	-0.60593	0.544561	1	1.38031	FALSE	-	0.043352
FBgn0002440	3L	6123934	6128807	-	l(3)mbn	lethal (3) malignant blood neoplasm	CG12755	4.28042	0.0209296	0.128551	0.162812	0.870667	1	0.125338	FALSE	+	0.0209296	4.28042	-0.0637971	0.128226	-0.497538	0.61881	1	0.181204	FALSE	-	0.0637971
FBgn0002441	3R	27266326	27273273	-	l(3)mbt	lethal (3) malignant brain tumor	CG5954	905.412	0.131221	0.105393	1.24506	0.213111	0.689325	1.25034	FALSE	+	0.131221	905.412	-0.105409	0.105895	-0.995405	0.319539	1	1.31193	FALSE	-	0.105409
FBgn0002466	3L	12507998	12514815	-	sti	sticky	CG10522	45.4267	-0.26404	0.1395	-1.89276	0.0583902	0.351756	1.40812	FALSE	-	0.26404	45.4267	-0.180786	0.139522	-1.29575	0.195062	1	0.875969	FALSE	-	0.180786
FBgn0002521	4	1172469	1181628	-	pho	pleiohomeotic	CG17743	1933.88	-0.0606873	0.103295	-0.587516	0.556857	0.953343	1.15348	FALSE	-	0.0606873	1933.88	0.0308381	0.103252	0.298668	0.765194	1	1.38031	FALSE	+	0.0308381
FBgn0002522	3R	6661427	6678590	-	lab	labial	CG1264	34.8377	-0.184219	0.206066	-0.893977	0.371334	0.83719	1.25034	FALSE	-	0.184219	34.8377	-0.295914	0.205941	-1.43689	0.150751	0.998256	0.721299	FALSE	-	0.295914
FBgn0002524	2L	15499127	15505018	+	lace	lace	CG4162	986.882	-0.139248	0.116513	-1.19513	0.232037	0.723889	1.20127	FALSE	-	0.139248	986.882	-0.107299	0.11653	-0.92078	0.357165	1	1.31193	FALSE	-	0.107299
FBgn0002525	2L	5542480	5546642	+	Lam	Lamin	CG6944	1112.68	0.00623752	0.14137	0.0441219	0.964807	1	1.33326	FALSE	+	0.00623752	1112.68	-0.019137	0.141435	-0.135306	0.89237	1	1.34409	FALSE	-	0.019137
FBgn0002526	3L	6203831	6218022	-	LanA	Laminin A	CG10236	716.239	0.268637	0.133974	2.00513	0.0449487	0.335805	1.19329	FALSE	+	0.268637	716.239	-0.18772	0.134666	-1.39397	0.163328	0.859916	1.56207	FALSE	-	0.18772
FBgn0002531	2R	8430115	8431243	-	Lcp1	Larval cuticle protein 1	CG11650	3.38821	-0.0411862	0.104089	-0.395681	0.69234	1	0.125338	FALSE	-	0.0411862	3.38821	-0.0432023	0.104043	-0.415236	0.677969	1	0.25531	FALSE	-	0.0432023
FBgn0002533	2R	8433797	8434785	-	Lcp2	Larval cuticle protein 2	CG8697	4.07916	0.0201436	0.128075	0.15728	0.875024	1	0	FALSE	+	0.0201436	4.07916	-0.0241327	0.127874	-0.188723	0.85031	1	0.181204	FALSE	-	0.0241327
FBgn0002534	2R	8435310	8436095	+	Lcp3	Larval cuticle protein 3	NA	3.53831	-0.00581322	0.116248	-0.0500072	0.960117	1	0	FALSE	-	0.00581322	3.53831	0.000407413	0.116217	0.00350563	0.997203	1	0.21909	FALSE	+	0.000407413
FBgn0002535	2R	8437647	8438495	+	Lcp4	Larval cuticle protein 4	NA	0.323913	-0.00208137	0.042383	-0.0491087	0.960833	1	0	FALSE	-	0.00208137	0.323913	-0.00225142	0.0424	-0.0530995	0.957653	1	0.186933	FALSE	-	0.00225142
FBgn0002542	3R	7920431	7924491	+	lds	lodestar	CG2684	142.819	-0.23905	0.192046	-1.24475	0.213223	0.698053	1.20139	FALSE	-	0.23905	142.819	-0.133836	0.192065	-0.696827	0.485911	1	1.6092	FALSE	-	0.133836
FBgn0002543	2L	1380086	1420453	-	robo2	roundabout 2	CG5481	652.356	0.289092	0.111789	2.58606	0.00970798	0.128512	1.25034	FALSE	+	0.289092	652.356	-0.156844	0.112868	-1.38963	0.164642	0.916151	1.31193	FALSE	-	0.156844
FBgn0002552	2R	8914524	8918234	+	lin	lines	CG11770	396.131	0.0112773	0.17045	0.0661619	0.947249	1	1.25034	FALSE	+	0.0112773	396.131	-0.0747439	0.170626	-0.438057	0.661345	1	1.6092	FALSE	-	0.0747439
FBgn0002561	X	409721	410817	+	l(1)sc	lethal of scute	CG3839	1.99558	-0.0472686	0.0451648	-1.04658	0.295294	1	0.125338	FALSE	-	0.0472686	1.99558	-0.0495431	0.0451527	-1.09723	0.272539	1	0.25531	FALSE	-	0.0495431
FBgn0002562	X	12490291	12492982	+	Lsp1alpha	Larval serum protein 1 alpha	NA	1.89035	0.0519416	0.0891898	0.582371	0.560317	1	0	FALSE	+	0.0519416	1.89035	-0.0554047	0.0888495	-0.623579	0.532904	1	0.186933	FALSE	-	0.0554047
FBgn0002563	2L	898500	901316	+	Lsp1beta	Larval serum protein 1 beta	CG4178	376.444	-0.492074	0.209	-2.35442	0.0185514	0.200169	1.17615	FALSE	-	0.492074	376.444	0.449477	0.20901	2.15051	0.0315152	0.511577	1.20256	FALSE	+	0.449477
FBgn0002564	3L	66430	68995	+	Lsp1gamma	Larval serum protein 1 gamma	CG6821	0.585222	0.00718108	0.0424902	0.169005	0.865792	1	0.125338	FALSE	+	0.00718108	0.585222	0.0293136	0.0426205	0.687783	0.49159	1	0.181204	FALSE	+	0.0293136
FBgn0002565	3L	12129393	12131869	+	Lsp2	Larval serum protein 2	CG6806	8219.5	-0.45145	0.209007	-2.15997	0.0307748	0.262412	1.25034	FALSE	-	0.45145	8219.5	0.810864	0.209008	3.87959	0.000104632	0.0138171	1.38031	FALSE	+	0.810864
FBgn0002566	2L	22924795	22943135	+	lt	light	CG18028	1988.52	-0.0111262	0.103675	-0.107318	0.914537	1	1.20127	FALSE	-	0.0111262	1988.52	-0.00487999	0.103699	-0.0470591	0.962466	1	1.38031	FALSE	-	0.00487999
FBgn0002567	2R	9177864	9186342	-	Rab32	Rab32	CG8024	328.874	-0.289845	0.204639	-1.41637	0.156666	0.602706	1.25034	FALSE	-	0.289845	328.874	-0.0754356	0.20459	-0.368716	0.71234	1	1.6092	FALSE	-	0.0754356
FBgn0002569	2R	8453627	8455782	+	Mal-A2	Maltase A2	CG8694	362.586	-0.403917	0.132831	-3.04084	0.00235917	0.050993	1.33326	FALSE	-	0.403917	362.586	-0.288664	0.132835	-2.1731	0.0297726	0.480193	1.38031	FALSE	-	0.288664
FBgn0002570	2R	8449664	8451904	-	Mal-A1	Maltase A1	CG8696	2997.57	-0.506245	0.137038	-3.69419	0.000220585	0.0096227	1.67181	TRUE	-	0.506245	2997.57	-0.452934	0.137038	-3.30516	0.000949209	0.0701764	1.3062	FALSE	-	0.452934
FBgn0002571	2R	8455909	8457892	-	Mal-A3	Maltase A3	CG8695	287.901	-0.211787	0.115509	-1.83351	0.0667262	0.430183	1.10495	FALSE	-	0.211787	287.901	-0.050551	0.115514	-0.437619	0.661662	1	1.6092	FALSE	-	0.050551
FBgn0002573	3L	13396228	13401125	-	sens	senseless	CG32120	4.84709	0.160036	0.114267	1.40055	0.16135	1	0	FALSE	+	0.160036	4.84709	-0.00154567	0.113824	-0.0135795	0.989165	1	0.181204	FALSE	-	0.00154567
FBgn0002576	X	9284649	9303636	+	lz	lozenge	NA	36.6507	0.271728	0.207048	1.3124	0.189386	0.621976	1.40812	FALSE	+	0.271728	36.6507	0.215442	0.206994	1.04082	0.297961	1	0.875969	FALSE	+	0.215442
FBgn0002577	X	11754273	11769508	+	m	miniature	CG9369	7.78138	-0.0895786	0.1544	-0.580171	0.561799	1	0	FALSE	-	0.0895786	7.78138	0.00524168	0.154721	0.0338783	0.972974	1	0.186933	FALSE	+	0.00524168
FBgn0002578	3R	26014721	26016487	+	Kaz-m1	Kazal-type protease inhibitor m1	CG8342	202.796	-0.217706	0.134033	-1.62427	0.104318	0.813746	0.38049	FALSE	-	0.217706	202.796	-0.183583	0.134032	-1.3697	0.170781	0.863302	1.6092	FALSE	-	0.183583
FBgn0002579	X	628338	629483	-	RpL36	Ribosomal protein L36	CG7622	9216.63	-0.169699	0.114518	-1.48186	0.138378	0.434333	2.25	FALSE	-	0.169699	9216.63	-0.0951918	0.114506	-0.831328	0.405789	1	1.38031	FALSE	-	0.0951918
FBgn0002590	X	17143588	17148264	-	RpS5a	Ribosomal protein S5a	CG8922	8147.08	-0.169027	0.109496	-1.54368	0.122666	0.538466	1.25034	FALSE	-	0.169027	8147.08	0.0206284	0.109453	0.188468	0.85051	1	1.3062	FALSE	+	0.0206284
FBgn0002592	3R	26016514	26017470	-	E(spl)m2-BFM	Enhancer of split m2, Bearded family member	CG6104	4.70205	-0.0241658	0.123045	-0.196399	0.844298	1	0	FALSE	-	0.0241658	4.70205	-0.02555	0.123018	-0.207693	0.835469	1	0.181204	FALSE	-	0.02555
FBgn0002593	2L	419952	420864	+	RpLP1	Ribosomal protein LP1	NA	9056.97	-0.310024	0.0917882	-3.37761	0.000731199	0.0177331	2.19951	FALSE	-	0.310024	9056.97	-0.0510585	0.0917182	-0.556689	0.57774	1	1.34409	FALSE	-	0.0510585
FBgn0002609	3R	26021823	26023127	+	E(spl)m3-HLH	Enhancer of split m3, helix-loop-helix	CG8346	52.0853	-0.282475	0.208996	-1.35158	0.17651	0.560017	1.64761	FALSE	-	0.282475	52.0853	-0.174818	0.208981	-0.836527	0.402859	1	1.3062	FALSE	-	0.174818
FBgn0002622	3R	23358812	23360207	+	RpS3	Ribosomal protein S3	CG6779	11143.5	-0.174274	0.0920735	-1.89277	0.0583887	0.275514	2.19951	FALSE	-	0.174274	11143.5	-0.0818437	0.0920548	-0.889076	0.373962	1	1.34409	FALSE	-	0.0818437
FBgn0002626	3R	30045229	30046161	-	RpL32	Ribosomal protein L32	CG7939	7770.13	-0.255897	0.118654	-2.15666	0.0310319	0.200169	1.96576	FALSE	-	0.255897	7770.13	-0.0684877	0.118611	-0.577413	0.56366	1	1.34409	FALSE	-	0.0684877
FBgn0002629	3R	26023821	26024579	-	E(spl)m4-BFM	Enhancer of split m4, Bearded family member	CG6099	1.43713	-0.0508941	0.0447355	-1.13767	0.255259	1	0.125338	FALSE	-	0.0508941	1.43713	-0.0508732	0.044722	-1.13754	0.255311	1	0.181204	FALSE	-	0.0508732
FBgn0002631	3R	26028854	26029735	-	E(spl)m5-HLH	Enhancer of split m5, helix-loop-helix	CG6096	0.594674	-0.0458881	0.042927	-1.06898	0.285078	1	0	FALSE	-	0.0458881	0.594674	-0.0448989	0.0430527	-1.04288	0.297003	1	0.186933	FALSE	-	0.0448989
FBgn0002632	3R	26032911	26034047	+	E(spl)m6-BFM	Enhancer of split m6, Bearded family member	CG8354	3.99671	0.0812654	0.124732	0.651519	0.514711	1	0	FALSE	+	0.0812654	3.99671	-0.0865479	0.124092	-0.697451	0.48552	1	0.25531	FALSE	-	0.0865479
FBgn0002633	3R	26037038	26038019	+	E(spl)m7-HLH	Enhancer of split m7, helix-loop-helix	CG8361	1.63545	-0.0818877	0.0851822	-0.961324	0.336389	1	0	FALSE	-	0.0818877	1.63545	-0.106656	0.0850943	-1.25338	0.210066	1	0.186933	FALSE	-	0.106656
FBgn0002638	3L	5930262	5932773	-	Rcc1	Regulator of chromosome condensation 1	CG10480	630.228	-0.283536	0.203005	-1.3967	0.162505	0.612751	1.25034	FALSE	-	0.283536	630.228	-0.165282	0.202995	-0.814216	0.415521	1	1.31193	FALSE	-	0.165282
FBgn0002641	X	20429675	20433210	+	mal	maroon-like	NA	167.862	-0.119499	0.202517	-0.590067	0.555146	0.988244	1.02498	FALSE	-	0.119499	167.862	-0.163636	0.202567	-0.807809	0.419201	1	1.31193	FALSE	-	0.163636
FBgn0002643	2R	13991203	14060356	+	mam	mastermind	CG8118	1561	0.168933	0.136184	1.24047	0.214801	0.700547	1.20127	FALSE	+	0.168933	1561	-0.0670141	0.136347	-0.491497	0.623075	1	1.34409	FALSE	-	0.0670141
FBgn0002645	3R	32055279	32068441	-	Map205	Microtubule-associated protein 205	CG1483	1241.9	-0.17116	0.123493	-1.386	0.165748	0.601566	1.33326	FALSE	-	0.17116	1241.9	-0.221831	0.123601	-1.79473	0.0726959	0.710783	1.31193	FALSE	-	0.221831
FBgn0002673	2L	16259414	16261877	-	twe	twine	NA	121.174	-0.279551	0.197434	-1.41592	0.156799	0.614021	1.20139	FALSE	-	0.279551	121.174	-0.120032	0.197476	-0.607827	0.543302	1	1.38031	FALSE	-	0.120032
FBgn0002707	X	4314230	4318801	-	mei-9	meiotic 9	CG3697	221.181	0.0136139	0.164841	0.0825881	0.934179	1	1.25034	FALSE	+	0.0136139	221.181	-0.110123	0.16523	-0.666481	0.505104	1	1.20256	FALSE	-	0.110123
FBgn0002709	X	17135985	17142990	-	mei-218	meiotic 218	NA	124.233	-0.178378	0.208213	-0.856709	0.391606	0.900258	1.02498	FALSE	-	0.178378	124.233	-0.255706	0.208239	-1.22794	0.219468	0.977299	1.31193	FALSE	-	0.255706
FBgn0002715	2R	22122101	22124566	+	mei-S332	meiotic from via Salaria 332	CG5303	159.221	-0.0337275	0.184147	-0.183155	0.854676	1	1.10495	FALSE	-	0.0337275	159.221	0.00353773	0.184119	0.0192144	0.98467	1	1.6092	FALSE	+	0.00353773
FBgn0002716	2R	19456170	19459523	+	mei-W68	meiotic W68	CG7753	336.734	0.200261	0.202062	0.991083	0.321645	0.813746	1.17615	FALSE	+	0.200261	336.734	-0.253684	0.202237	-1.25439	0.2097	0.959581	1.38031	FALSE	-	0.253684
FBgn0002719	3R	12713103	12722442	-	Men	Malic enzyme	CG10120	8934.02	-0.0990989	0.131658	-0.752698	0.451631	0.811845	1.67181	FALSE	-	0.0990989	8934.02	0.311596	0.131607	2.36763	0.0179026	0.376404	1.34409	FALSE	+	0.311596
FBgn0002723	X	11616124	11621280	+	Met	Methoprene-tolerant	CG1705	813.659	0.092794	0.108559	0.854777	0.392675	0.864727	1.20127	FALSE	+	0.092794	813.659	-0.231825	0.109264	-2.12169	0.0338642	0.500753	1.38031	FALSE	-	0.231825
FBgn0002732	3R	26010893	26011568	+	E(spl)malpha-BFM	Enhancer of split malpha, Bearded family member	CG8337	3.12371	-0.0779769	0.114658	-0.680082	0.496453	1	0	FALSE	-	0.0779769	3.12371	-0.090616	0.114603	-0.790696	0.429121	1	0.181204	FALSE	-	0.090616
FBgn0002733	3R	26005046	26006023	-	E(spl)mbeta-HLH	Enhancer of split mbeta, helix-loop-helix	CG14548	114.939	-0.242963	0.194373	-1.24999	0.211304	0.656515	1.39404	FALSE	-	0.242963	114.939	-0.0542327	0.19402	-0.279521	0.779845	1	1.6092	FALSE	-	0.0542327
FBgn0002735	3R	25999851	26000761	+	E(spl)mgamma-HLH	Enhancer of split mgamma, helix-loop-helix	CG8333	0.0991123	-0.0120711	0.042383	-0.284811	0.775789	1	0.125338	FALSE	-	0.0120711	0.0991123	-0.0123654	0.042383	-0.291753	0.770475	1	0.21909	FALSE	-	0.0123654
FBgn0002736	2R	21128577	21129737	+	mago	mago nashi	CG9401	437.623	-0.150205	0.147117	-1.02099	0.307261	0.805722	1.17615	FALSE	-	0.150205	437.623	0.0488086	0.146756	0.332583	0.739449	1	1.38031	FALSE	+	0.0488086
FBgn0002772	3R	27657078	27660177	-	Mlc1	Myosin alkali light chain 1	NA	552.739	0.0250452	0.185793	0.134801	0.892769	1	1.33326	FALSE	+	0.0250452	552.739	-0.186636	0.185912	-1.0039	0.315428	1	1.31193	FALSE	-	0.186636
FBgn0002773	3R	30171438	30174551	-	Mlc2	Myosin light chain 2	CG2184	1363.94	-0.0684016	0.199347	-0.343128	0.731502	1	1.25034	FALSE	-	0.0684016	1363.94	-0.240153	0.199368	-1.20457	0.228369	0.977299	1.31193	FALSE	-	0.240153
FBgn0002774	2R	5974857	5980778	-	mle	maleless	CG11680	2541.01	0.167046	0.0876855	1.90506	0.0567721	0.31722	1.67181	FALSE	+	0.167046	2541.01	-0.0662772	0.0879109	-0.753913	0.450901	1	1.38031	FALSE	-	0.0662772
FBgn0002775	3L	7123213	7125533	-	msl-3	male-specific lethal 3	CG8631	381.139	0.119769	0.141426	0.84687	0.397068	0.837787	1.33326	FALSE	+	0.119769	381.139	0.116442	0.141515	0.822824	0.410608	1	1.6092	FALSE	+	0.116442
FBgn0002778	3L	14985100	14991667	+	mnd	minidiscs	CG3297	1982.72	0.0419878	0.0851054	0.493362	0.621757	0.9751	1.20127	FALSE	+	0.0419878	1982.72	0.158484	0.0850025	1.86446	0.0622565	0.67155	1.3062	FALSE	+	0.158484
FBgn0002780	3R	32052060	32054974	+	mod	modulo	CG2050	1682.02	-0.385397	0.186578	-2.06561	0.0388653	0.301573	1.25034	FALSE	-	0.385397	1682.02	-0.217148	0.186553	-1.164	0.244423	0.979203	1.38031	FALSE	-	0.217148
FBgn0002781	3R	21350846	21377401	-	mod(mdg4)	modifier of mdg4	CG32491	8208.11	0.104575	0.0595048	1.75742	0.0788465	0.345471	1.96576	FALSE	+	0.104575	8208.11	0.134329	0.0595145	2.25708	0.0240029	0.500835	0.968399	FALSE	+	0.134329
FBgn0002783	3R	15968134	15972913	-	mor	moira	CG18740	1789.77	-0.0106088	0.0924704	-0.114726	0.908662	1	1.15348	FALSE	-	0.0106088	1789.77	-0.0528608	0.092563	-0.57108	0.567946	1	0.968399	FALSE	-	0.0528608
FBgn0002787	2R	24400028	24404527	+	Rpn8	Regulatory particle non-ATPase 8	CG3416	1035.07	-0.1418	0.107355	-1.32085	0.18655	0.631208	1.33326	FALSE	-	0.1418	1035.07	-0.114772	0.107357	-1.06907	0.285037	1	1.31193	FALSE	-	0.114772
FBgn0002789	2R	13246670	13248880	+	Mp20	Muscle protein 20	CG4696	570.94	-0.157733	0.203074	-0.776725	0.437321	0.890117	1.19329	FALSE	-	0.157733	570.94	-0.338523	0.203116	-1.66665	0.0955849	0.772619	1.3062	FALSE	-	0.338523
FBgn0002791	2R	23972431	23975408	+	mr	morula	CG3060	450.004	-0.0887137	0.12892	-0.688132	0.491369	0.931736	1.10495	FALSE	-	0.0887137	450.004	-0.0896322	0.128972	-0.694972	0.487073	1	1.20256	FALSE	-	0.0896322
FBgn0002838	3R	26875852	26876562	+	ms(3)K81	male sterile (3) K81	CG14251	0.166615	-0.00208137	0.042383	-0.0491087	0.960833	1	0	FALSE	-	0.00208137	0.166615	0.00761415	0.042383	0.179651	0.857427	1	0.21909	FALSE	+	0.00761415
FBgn0002842	3L	21405425	21406738	-	sa	spermatocyte arrest	CG11308	0.366675	0.0278879	0.042383	0.657998	0.510539	1	0.125338	FALSE	+	0.0278879	0.366675	-0.00220867	0.0424057	-0.0520842	0.958462	1	0.25531	FALSE	-	0.00220867
FBgn0002862	3R	13827151	13828008	-	Mst87F	Male-specific RNA 87F	CG17956	5.41641	0.025649	0.14007	0.183115	0.854708	1	0.125338	FALSE	+	0.025649	5.41641	0.116737	0.140384	0.831557	0.405659	1	0.181204	FALSE	+	0.116737
FBgn0002863	3R	24228975	24229279	+	Acp95EF	Accessory gland protein 95EF	CG17924	54.6586	0.0579435	0.207955	0.278634	0.780525	1	1.02498	FALSE	+	0.0579435	54.6586	0.206644	0.207867	0.994117	0.320166	1	1.38031	FALSE	+	0.206644
FBgn0002868	3R	9783407	9784370	-	MtnA	Metallothionein A	CG9470	6238.95	-0.17699	0.163255	-1.08413	0.278308	0.763736	1.25034	FALSE	-	0.17699	6238.95	-0.0622961	0.163242	-0.381618	0.702745	1	1.31193	FALSE	-	0.0622961
FBgn0002869	3R	20503102	20503746	-	MtnB	Metallothionein B	CG4312	23.443	-0.35681	0.119727	-2.98018	0.00288075	0.086335	0.704137	FALSE	-	0.35681	23.443	-0.300874	0.11975	-2.51251	0.0119875	0.423635	0.721299	FALSE	-	0.300874
FBgn0002872	3L	1942734	1947475	-	mu2	mutator 2	CG1960	285.122	-0.133412	0.183204	-0.728212	0.466484	1	0.38049	FALSE	-	0.133412	285.122	-0.0709916	0.183176	-0.387558	0.698343	1	1.31193	FALSE	-	0.0709916
FBgn0002873	X	14247732	14258595	+	mud	mushroom body defect	CG12047	61.1202	-0.233934	0.113983	-2.05237	0.0401339	0.260412	1.64761	FALSE	-	0.233934	61.1202	-0.127913	0.113996	-1.12208	0.261828	0.977299	1.6092	FALSE	-	0.127913
FBgn0002878	X	13722246	13727113	+	mus101	mutagen-sensitive 101	NA	177.947	0.0167648	0.205392	0.0816235	0.934946	1	1.02498	FALSE	+	0.0167648	177.947	-0.0916895	0.205458	-0.446269	0.655403	1	1.6092	FALSE	-	0.0916895
FBgn0002887	2L	8438169	8442342	+	mus201	mutagen-sensitive 201	CG10890	284.672	-0.0474267	0.167003	-0.283987	0.77642	1	1.02498	FALSE	-	0.0474267	284.672	-0.121631	0.167188	-0.727513	0.466912	1	1.3062	FALSE	-	0.121631
FBgn0002891	2R	7793625	7801044	+	mus205	mutagen-sensitive 205	CG1925	442.032	-0.069596	0.118856	-0.585549	0.558179	0.965439	1.10495	FALSE	-	0.069596	442.032	-0.00694898	0.118742	-0.0585215	0.953333	1	1.38031	FALSE	-	0.00694898
FBgn0002899	3L	8137808	8142014	+	mus301	mutagen-sensitive 301	CG7972	58.658	-0.276805	0.19167	-1.44417	0.148691	0.559051	1.39404	FALSE	-	0.276805	58.658	-0.145522	0.191745	-0.758933	0.447893	1	1.3062	FALSE	-	0.145522
FBgn0002901	3L	18109814	18112847	+	mus304	mutagen-sensitive 304	CG7347	91.8407	-0.18114	0.20711	-0.874607	0.381788	0.813746	1.39404	FALSE	-	0.18114	91.8407	-0.0758208	0.207061	-0.366176	0.714233	1	1.20256	FALSE	-	0.0758208
FBgn0002905	3R	12705523	12712299	-	mus308	mutagen-sensitive 308	NA	252.592	0.0635584	0.163153	0.389564	0.696859	1	0.38049	FALSE	+	0.0635584	252.592	-0.0369762	0.163444	-0.226232	0.821021	1	1.38031	FALSE	-	0.0369762
FBgn0002906	3R	11736810	11741783	-	Blm	Bloom syndrome helicase	CG6920	188.932	-0.0971604	0.204392	-0.475363	0.634528	0.987976	1.17615	FALSE	-	0.0971604	188.932	-0.0891163	0.204411	-0.435967	0.662861	1	1.38031	FALSE	-	0.0891163
FBgn0002909	3L	7329132	7333471	+	mus312	mutagen-sensitive 312	CG8601	612.124	-0.033903	0.110488	-0.306847	0.75896	1	1.15348	FALSE	-	0.033903	612.124	-0.0583003	0.110614	-0.527058	0.598153	1	1.56207	FALSE	-	0.0583003
FBgn0002914	X	15854832	15857823	-	Myb	Myb oncogene-like	CG9045	1494.39	0.108953	0.085692	1.27145	0.203569	0.696651	1.15348	FALSE	+	0.108953	1494.39	0.0181153	0.0858847	0.210926	0.832945	1	0.968399	FALSE	+	0.0181153
FBgn0002917	X	14266367	14277416	+	na	narrow abdomen	CG1517	5455.42	0.295771	0.118922	2.48709	0.0128791	0.108356	2.19951	FALSE	+	0.295771	5455.42	0.0528141	0.118989	0.443858	0.657146	1	1.3062	FALSE	+	0.0528141
FBgn0002921	3R	20948714	20976239	+	Atpalpha	Na pump alpha subunit	NA	68559.8	0.206821	0.0750513	2.75572	0.00585625	0.0781036	1.67181	FALSE	+	0.206821	68559.8	0.13345	0.0750564	1.778	0.0754046	0.722677	1.3062	FALSE	+	0.13345
FBgn0002922	3R	23712814	23718357	-	nau	nautilus	CG10250	8.21769	-0.0882124	0.13972	-0.631353	0.52781	1	0.125338	FALSE	-	0.0882124	8.21769	-0.0135171	0.139866	-0.0966431	0.92301	1	0.21909	FALSE	-	0.0135171
FBgn0002924	3R	29804290	29807127	-	ncd	non-claret disjunctional	CG7831	193.911	-0.178547	0.204019	-0.875147	0.381494	0.881121	1.10495	FALSE	-	0.178547	193.911	-0.24917	0.204073	-1.22098	0.222092	0.977299	1.3062	FALSE	-	0.24917
FBgn0002926	3L	6593938	6603366	-	ndl	nudel	CG10129	51.1219	-0.420586	0.122195	-3.44192	0.0005776	0.0181276	1.64761	FALSE	-	0.420586	51.1219	-0.413727	0.122186	-3.38603	0.000709122	0.0555013	1.38031	FALSE	-	0.413727
FBgn0002930	2R	7156477	7158241	-	nec	necrotic	CG1857	1536.41	0.060105	0.138223	0.434842	0.663677	0.983687	1.25034	FALSE	+	0.060105	1536.41	0.129447	0.138181	0.93679	0.348867	1	1.3062	FALSE	+	0.129447
FBgn0002931	2L	82421	87387	-	net	net	CG11450	83.138	0.12349	0.196831	0.627389	0.530404	0.899679	1.39404	FALSE	+	0.12349	83.138	-0.100455	0.197297	-0.509153	0.610645	1	1.6092	FALSE	-	0.100455
FBgn0002932	3R	9020348	9039471	-	neur	neuralized	CG11988	289.526	-0.22752	0.195338	-1.16475	0.24412	0.726284	1.25034	FALSE	-	0.22752	289.526	-0.215352	0.19536	-1.10233	0.270318	0.996914	1.31193	FALSE	-	0.215352
FBgn0002936	2L	877302	878270	+	ninaA	neither inactivation nor afterpotential A	CG3966	135.264	0.240859	0.208032	1.1578	0.246946	0.653385	1.64761	FALSE	+	0.240859	135.264	0.147682	0.208046	0.709851	0.477796	1	1.6092	FALSE	+	0.147682
FBgn0002937	3R	13700565	13703164	+	ninaB	neither inactivation nor afterpotential B	CG9347	1458.9	-0.00449567	0.138889	-0.0323689	0.974178	1	1.33326	FALSE	-	0.00449567	1458.9	0.0899301	0.138842	0.647714	0.51717	1	1.34409	FALSE	+	0.0899301
FBgn0002938	2L	7377702	7384344	+	ninaC	neither inactivation nor afterpotential C	CG5125	2935.01	0.287616	0.125958	2.28342	0.0224058	0.15032	2.25	FALSE	+	0.287616	2935.01	0.277012	0.125956	2.19927	0.0278589	0.477103	1.3062	FALSE	+	0.277012
FBgn0002939	2L	18081628	18083608	+	ninaD	neither inactivation nor afterpotential D	NA	377.512	-1.1382	0.20884	-5.45011	5.03396e-08	1.6868e-05	1.17615	TRUE	-	1.1382	377.512	-0.400971	0.208807	-1.9203	0.0548202	0.6617	1.20256	FALSE	-	0.400971
FBgn0002940	3R	19886255	19888206	-	ninaE	neither inactivation nor afterpotential E	CG4550	8740.78	0.357596	0.202952	1.76198	0.078073	0.324716	2.19951	FALSE	+	0.357596	8740.78	0.284846	0.202951	1.40352	0.160463	0.900684	1.34409	FALSE	+	0.284846
FBgn0002941	3R	21548661	21557182	-	slou	slouch	CG6534	184.709	0.0817844	0.177892	0.459742	0.645701	1	1.02498	FALSE	+	0.0817844	184.709	0.0314028	0.178044	0.176376	0.859998	1	1.6092	FALSE	+	0.0314028
FBgn0002945	3L	19003741	19045449	-	nkd	naked cuticle	CG11614	406.892	0.228514	0.122339	1.86787	0.0617801	0.395058	1.19329	FALSE	+	0.228514	406.892	0.0299525	0.123014	0.243489	0.807627	1	1.31193	FALSE	+	0.0299525
FBgn0002948	X	11580772	11585750	+	nod	no distributive disjunction	CG1763	68.9084	-0.241736	0.178015	-1.35795	0.174478	0.556538	1.64761	FALSE	-	0.241736	68.9084	-0.0783962	0.178088	-0.44021	0.659785	1	1.38031	FALSE	-	0.0783962
FBgn0002962	3R	19157238	19160202	+	nos	nanos	CG5637	123.893	-0.128897	0.105993	-1.2161	0.223948	0.758578	1.02498	FALSE	-	0.128897	123.893	0.0098869	0.106	0.0932731	0.925687	1	1.38031	FALSE	+	0.0098869
FBgn0002973	2L	9437469	9464184	+	numb	numb	NA	1284.97	0.0866074	0.0910524	0.951182	0.341512	0.80005	1.33326	FALSE	+	0.0866074	1284.97	-0.0119508	0.0912721	-0.130936	0.895826	1	1.34409	FALSE	-	0.0119508
FBgn0002985	2L	3604224	3606756	-	odd	odd skipped	CG3851	57.7173	-0.462869	0.167987	-2.75539	0.00586221	0.0879771	1.39404	FALSE	-	0.462869	57.7173	-0.322709	0.168068	-1.92012	0.0548431	0.635772	1.3062	FALSE	-	0.322709
FBgn0002989	2L	2989594	2992759	-	okr	okra	CG3736	189.531	-0.0068447	0.177396	-0.0385844	0.969222	1	1.10495	FALSE	-	0.0068447	189.531	0.0773197	0.177283	0.436137	0.662737	1	1.6092	FALSE	+	0.0773197
FBgn0003002	3R	4852813	4869979	+	opa	odd paired	CG1133	141.633	-0.19935	0.18628	-1.07016	0.284547	0.691986	1.64761	FALSE	-	0.19935	141.633	-0.247459	0.186441	-1.32728	0.184417	0.8873	1.6092	FALSE	-	0.247459
FBgn0003008	2R	23967939	23968943	+	or	orange	CG3029	302.402	-0.103214	0.157139	-0.65683	0.51129	0.923293	1.19329	FALSE	-	0.103214	302.402	0.000748049	0.156901	0.00476765	0.996196	1	1.38031	FALSE	+	0.000748049
FBgn0003009	2R	23271257	23275536	-	ord	orientation disruptor	NA	0.253468	-0.0120711	0.042383	-0.284811	0.775789	1	0	FALSE	-	0.0120711	0.253468	0.00718708	0.0424028	0.169495	0.865407	1	0.25531	FALSE	+	0.00718708
FBgn0003011	3R	19659748	19663672	+	ort	ora transientless	CG7411	569.475	0.212497	0.127482	1.66688	0.0955391	0.494669	1.20127	FALSE	+	0.212497	569.475	0.190344	0.127598	1.49174	0.135766	0.857923	1.3062	FALSE	+	0.190344
FBgn0003015	3R	8935126	8938395	+	osk	oskar	CG10901	302.571	-0.155284	0.0926415	-1.67618	0.0937029	0.492504	1.19329	FALSE	-	0.155284	302.571	-0.0925937	0.0926419	-0.999479	0.317562	1	1.31193	FALSE	-	0.0925937
FBgn0003016	2L	14599196	14689340	-	osp	outspread	CG3479	766.88	0.155631	0.109152	1.42582	0.153921	0.608524	1.20127	FALSE	+	0.155631	766.88	-0.238769	0.110063	-2.16938	0.0300541	0.489738	1.3062	FALSE	-	0.238769
FBgn0003023	X	8485008	8489535	-	otu	ovarian tumor	CG12743	146.056	-0.183159	0.100768	-1.81763	0.0691204	0.455488	1.02498	FALSE	-	0.183159	146.056	-0.111208	0.10077	-1.10358	0.269776	0.996914	1.3062	FALSE	-	0.111208
FBgn0003028	X	5048273	5070929	+	ovo	ovo	CG6824	180.923	-0.304726	0.184191	-1.6544	0.0980459	0.517069	1.10495	FALSE	-	0.304726	180.923	-0.180872	0.184213	-0.981862	0.326168	1	1.3062	FALSE	-	0.180872
FBgn0003041	3L	7896109	7911954	-	pbl	pebble	CG8114	493.955	-0.196379	0.165784	-1.18455	0.236195	0.73428	1.17615	FALSE	-	0.196379	493.955	-0.127699	0.165745	-0.770458	0.441029	1	1.3062	FALSE	-	0.127699
FBgn0003042	3L	21306138	21318020	-	Pc	Polycomb	CG32443	912.419	0.130599	0.109044	1.19767	0.231046	0.710592	1.25034	FALSE	+	0.130599	912.419	0.111891	0.10914	1.02521	0.305263	1	1.31193	FALSE	+	0.111891
FBgn0003044	2R	18135426	18139990	+	Pcl	Polycomblike	NA	683.803	-0.0832634	0.163181	-0.510252	0.609875	0.956171	1.25034	FALSE	-	0.0832634	683.803	-0.0729465	0.16321	-0.44695	0.654911	1	1.38031	FALSE	-	0.0729465
FBgn0003046	2L	7021682	7022470	+	Pcp	Pupal cuticle protein	CG3440	1.56817	0.0408196	0.0687829	0.593456	0.552876	1	0	FALSE	+	0.0408196	1.56817	0.0329175	0.0687386	0.478879	0.632025	1	0	FALSE	+	0.0329175
FBgn0003048	X	2225296	2238045	+	pcx	pecanex	CG3443	690.398	0.203304	0.146871	1.38424	0.166286	0.630385	1.19329	FALSE	+	0.203304	690.398	-0.136142	0.147341	-0.923995	0.355489	1	1.38031	FALSE	-	0.136142
FBgn0003053	X	4617564	4627206	+	peb	pebbled	CG12212	163.721	-0.419296	0.187717	-2.23366	0.0255055	0.23385	1.25034	FALSE	-	0.419296	163.721	-0.468724	0.187691	-2.49732	0.0125137	0.314887	1.3062	FALSE	-	0.468724
FBgn0003062	2R	23072909	23074725	-	Fib	Fibrillarin	CG9888	262.316	-0.262486	0.199673	-1.31458	0.188651	0.655385	1.25034	FALSE	-	0.262486	262.316	-0.40072	0.199779	-2.00582	0.0448759	0.580947	1.31193	FALSE	-	0.40072
FBgn0003065	3R	31763304	31764772	-	CG2150		CG2150	6.54053	-0.000271087	0.136071	-0.00199225	0.99841	1	0.125338	FALSE	-	0.000271087	6.54053	0.0114977	0.136057	0.0845066	0.932654	1	0.181204	FALSE	+	0.0114977
FBgn0003067	2R	18536767	18539416	+	Pepck	Phosphoenolpyruvate carboxykinase	CG17725	17126.2	-0.132853	0.165853	-0.801024	0.423118	0.797071	1.67181	FALSE	-	0.132853	17126.2	0.476771	0.165833	2.875	0.00404022	0.174983	1.31193	FALSE	+	0.476771
FBgn0003068	X	2685580	2692780	+	per	period	CG2647	749.372	0.0781825	0.143423	0.545117	0.585673	0.967834	1.15348	FALSE	+	0.0781825	749.372	0.122019	0.143393	0.850944	0.3948	1	1.31193	FALSE	+	0.122019
FBgn0003071	2R	10109740	10117457	+	Pfk	Phosphofructokinase	CG4001	5419.96	0.25959	0.0932222	2.78464	0.00535877	0.0670342	1.96576	FALSE	+	0.25959	5419.96	0.0781092	0.0933037	0.83715	0.402508	1	1.3062	FALSE	+	0.0781092
FBgn0003074	2R	8910900	8914069	-	Pgi	Phosphoglucose isomerase	CG8251	4595.19	0.140781	0.106512	1.32173	0.186257	0.509835	2.19951	FALSE	+	0.140781	4595.19	0.135627	0.106524	1.2732	0.202947	0.964099	1.31193	FALSE	+	0.135627
FBgn0003076	3L	16126018	16128531	-	Pgm	phosphoglucose mutase	CG5165	2363.21	-0.0213338	0.101036	-0.211151	0.832769	0.893114	2.25	FALSE	-	0.0213338	2363.21	-0.0904129	0.101085	-0.894425	0.371095	1	1.31193	FALSE	-	0.0904129
FBgn0003079	X	2295466	2343870	+	Raf	Raf oncogene	NA	1079.74	0.10781	0.0872645	1.23544	0.216668	0.717032	1.15348	FALSE	+	0.10781	1079.74	0.0569664	0.0874246	0.651606	0.514655	1	1.31193	FALSE	+	0.0569664
FBgn0003082	2R	7825289	7827319	+	phr	photorepair	NA	143.129	-0.132059	0.182964	-0.721778	0.470431	0.898501	1.25034	FALSE	-	0.132059	143.129	0.0466747	0.182548	0.255684	0.798195	1	1.38031	FALSE	+	0.0466747
FBgn0003087	2L	10362989	10364092	+	pim	pimples	CG5052	39.2337	-0.202498	0.117639	-1.72135	0.0851867	0.457616	1.25034	FALSE	-	0.202498	39.2337	-0.0660455	0.117672	-0.561269	0.574614	1	0.875969	FALSE	-	0.0660455
FBgn0003089	3L	19298623	19337609	-	pip	pipe	CG9614	24.1572	0.0399031	0.197717	0.201819	0.840058	1	0.874124	FALSE	+	0.0399031	24.1572	0.0297909	0.197634	0.150737	0.880183	1	0.875969	FALSE	+	0.0297909
FBgn0003090	2R	7150703	7223378	+	pk	prickle	CG11084	97.0047	0.142121	0.194705	0.729926	0.465435	0.871409	1.39404	FALSE	+	0.142121	97.0047	0.0839804	0.194847	0.431006	0.666464	1	1.3062	FALSE	+	0.0839804
FBgn0003091	2R	16924655	16945126	+	Pkc53E	Protein C kinase 53E	CG6622	4463.56	0.144887	0.11148	1.29967	0.193713	0.540009	1.96576	FALSE	+	0.144887	4463.56	0.116325	0.111502	1.04326	0.296829	1	1.34409	FALSE	+	0.116325
FBgn0003093	3R	29039156	29049148	+	Pkc98E	Protein C kinase 98E	CG1954	4768.71	0.10918	0.100225	1.08936	0.275997	0.602732	2.19951	FALSE	+	0.10918	4768.71	0.098661	0.100242	0.984225	0.325005	1	0.968399	FALSE	+	0.098661
FBgn0003114	2R	20262958	20263684	-	plu	plutonium	CG9183	10.7871	-0.173922	0.097771	-1.77887	0.0752614	0.399737	1.40812	FALSE	-	0.173922	10.7871	-0.114766	0.0977911	-1.17359	0.240561	1	0.875969	FALSE	-	0.114766
FBgn0003116	X	2181211	2182916	+	pn	prune	CG3461	420.347	-0.0284618	0.121791	-0.233694	0.815223	1	1.25034	FALSE	-	0.0284618	420.347	0.184528	0.121177	1.5228	0.127808	0.848612	1.3062	FALSE	+	0.184528
FBgn0003117	3R	16026079	16041796	+	pnr	pannier	CG3978	39.9388	-0.0678439	0.208763	-0.32498	0.745196	1	1.25034	FALSE	-	0.0678439	39.9388	-0.126751	0.208733	-0.60724	0.543692	1	0.721299	FALSE	-	0.126751
FBgn0003118	3R	23290231	23346167	-	pnt	pointed	CG17077	399.028	0.0978531	0.12913	0.757786	0.448579	0.914646	1.10495	FALSE	+	0.0978531	399.028	-0.118051	0.129859	-0.909068	0.363314	1	1.6092	FALSE	-	0.118051
FBgn0003124	3L	20309654	20313466	+	polo	polo	CG12306	181.852	-0.177176	0.0999451	-1.77273	0.0762736	0.460011	1.10495	FALSE	-	0.177176	181.852	-0.110494	0.0999463	-1.10553	0.268929	1	1.20256	FALSE	-	0.110494
FBgn0003129	3R	8319025	8333792	-	Poxm	Pox meso	CG9610	35.9311	0.0225488	0.20619	0.109359	0.912917	1	0.874124	FALSE	+	0.0225488	35.9311	-0.122829	0.20601	-0.596226	0.551024	1	0.25531	FALSE	-	0.122829
FBgn0003130	2R	15826693	15835055	-	Poxn	Pox neuro	CG8246	70.8543	-0.027267	0.205108	-0.13294	0.894241	1	1.20139	FALSE	-	0.027267	70.8543	-0.0784212	0.205184	-0.382199	0.702314	1	1.38031	FALSE	-	0.0784212
FBgn0003134	3R	24518270	24522331	+	Pp1alpha-96A	Protein phosphatase 1alpha at 96A	CG6593	2986.64	0.109325	0.0735201	1.48701	0.137012	0.432011	2.25	FALSE	+	0.109325	2986.64	0.213781	0.0734488	2.91061	0.00360721	0.160388	1.34409	FALSE	+	0.213781
FBgn0003137	3R	28520665	28540324	-	Ppn	Papilin	CG33103	4041.77	0.494994	0.112651	4.39404	1.11261e-05	0.000933702	2.19951	TRUE	+	0.494994	4041.77	-0.374569	0.112994	-3.31493	0.00091666	0.0658767	1.38031	FALSE	-	0.374569
FBgn0003139	X	6371065	6372915	-	PpV	Protein phosphatase V	NA	609.517	0.0375579	0.108486	0.3462	0.729192	1	1.19329	FALSE	+	0.0375579	609.517	0.0745567	0.108446	0.687499	0.491769	1	1.3062	FALSE	+	0.0745567
FBgn0003141	2L	20073719	20075458	-	pr	purple	CG16784	398.607	-0.114634	0.134805	-0.850364	0.395123	0.873221	1.17615	FALSE	-	0.114634	398.607	0.116321	0.134238	0.866527	0.386201	1	1.38031	FALSE	+	0.116321
FBgn0003145	2L	12082995	12085827	-	prd	paired	CG6716	8.84765	-0.158825	0.0792512	-2.00407	0.0450627	0.394952	0.874124	FALSE	-	0.158825	8.84765	-0.149706	0.0792413	-1.88924	0.0588593	0.767599	0.827004	FALSE	-	0.149706
FBgn0003149	3L	8732858	8745310	-	Prm	Paramyosin	CG5939	752.778	-0.00973255	0.207147	-0.0469838	0.962526	1	1.33326	FALSE	-	0.00973255	752.778	-0.271997	0.207166	-1.31294	0.189202	0.933984	1.34409	FALSE	-	0.271997
FBgn0003159	X	2344949	2366356	-	CG2841		CG2841	1054.69	-0.121401	0.16702	-0.726864	0.467309	0.896957	1.25034	FALSE	-	0.121401	1054.69	-0.325292	0.167158	-1.94602	0.0516521	0.61176	1.34409	FALSE	-	0.325292
FBgn0003162	2R	21175315	21182608	+	Pu	Punch	CG9441	595.084	0.0454168	0.138451	0.328035	0.742885	1	1.15348	FALSE	+	0.0454168	595.084	0.00275483	0.138513	0.0198886	0.984132	1	1.3062	FALSE	+	0.00275483
FBgn0003165	3R	9066343	9237682	-	pum	pumilio	CG9755	4049.87	0.0661841	0.115553	0.572758	0.566809	0.828714	1.96576	FALSE	+	0.0661841	4049.87	0.0667178	0.115571	0.577287	0.563745	1	1.31193	FALSE	+	0.0667178
FBgn0003169	3R	14619030	14625703	-	put	punt	CG7904	1570.44	0.0677567	0.0868924	0.779777	0.435522	0.889126	1.19329	FALSE	+	0.0677567	1570.44	0.0701343	0.086947	0.806633	0.419878	1	1.3062	FALSE	+	0.0701343
FBgn0003174	2R	7282572	7300806	+	pwn	pawn	CG11101	34.3452	-0.216468	0.205525	-1.05324	0.29223	0.773692	1.25034	FALSE	-	0.216468	34.3452	-0.300307	0.205421	-1.46191	0.143766	0.977299	0.875969	FALSE	-	0.300307
FBgn0003175	2R	22494297	22562065	-	px	plexus	CG4444	2658.67	0.226286	0.0994031	2.27645	0.0228192	0.152306	2.25	FALSE	+	0.226286	2658.67	0.00967384	0.0995824	0.0971441	0.922612	1	1.38031	FALSE	+	0.00967384
FBgn0003187	2L	17486806	17497208	-	qua	quail	NA	55.1375	-0.268335	0.162451	-1.65179	0.0985773	0.535648	1.02498	FALSE	-	0.268335	55.1375	-0.0906684	0.162532	-0.557849	0.576948	1	1.6092	FALSE	-	0.0906684
FBgn0003189	X	16655359	16668712	+	r	rudimentary	NA	338.454	-0.124523	0.16834	-0.739707	0.459478	0.881121	1.33326	FALSE	-	0.124523	338.454	-0.143418	0.168393	-0.851686	0.394388	1	1.3062	FALSE	-	0.143418
FBgn0003204	X	10744502	10749097	+	ras	raspberry	CG1799	1768.22	0.04451	0.0780086	0.570578	0.568286	0.959243	1.15348	FALSE	+	0.04451	1768.22	-0.0673414	0.0782127	-0.861003	0.389236	1	1.3062	FALSE	-	0.0673414
FBgn0003205	3R	9510561	9513067	-	Ras85D	Ras oncogene at 85D	CG9375	2338.96	0.0286465	0.075346	0.3802	0.703797	0.996974	1.25034	FALSE	+	0.0286465	2338.96	0.106286	0.0752835	1.41181	0.158007	0.90341	1.31193	FALSE	+	0.106286
FBgn0003206	3L	4139076	4141398	+	Ras64B	Ras oncogene at 64B	CG1167	659.027	0.101433	0.118597	0.855275	0.392399	0.876587	1.15348	FALSE	+	0.101433	659.027	0.0477763	0.118744	0.402347	0.687429	1	1.31193	FALSE	+	0.0477763
FBgn0003209	2L	8709880	8740660	-	raw	raw	CG12437	1168.41	0.132026	0.0940538	1.40372	0.160401	0.6195	1.20127	FALSE	+	0.132026	1168.41	-0.178135	0.0946318	-1.8824	0.0597814	0.6617	1.31193	FALSE	-	0.178135
FBgn0003210	X	4535635	4540626	-	rb	ruby	CG11427	885.386	0.0618907	0.114574	0.540183	0.589071	0.957441	1.20127	FALSE	+	0.0618907	885.386	-0.0937109	0.11488	-0.815725	0.414658	1	1.38031	FALSE	-	0.0937109
FBgn0003218	X	13762752	13779488	+	rdgB	retinal degeneration B	CG11111	3279.73	0.105853	0.104271	1.01518	0.310022	0.633192	2.19951	FALSE	+	0.105853	3279.73	0.0269112	0.10433	0.257944	0.79645	1	1.31193	FALSE	+	0.0269112
FBgn0003227	3R	15823019	15832632	-	rec	recombination-defective	NA	958.862	0.092515	0.10947	0.845116	0.398046	0.881121	1.15348	FALSE	+	0.092515	958.862	0.146854	0.109459	1.34163	0.179715	0.929519	1.31193	FALSE	+	0.146854
FBgn0003231	2L	19542468	19545548	+	ref(2)P	refractory to sigma P	CG10360	6035.39	-0.0950254	0.124764	-0.761642	0.446274	0.888088	1.25034	FALSE	-	0.0950254	6035.39	-0.00949489	0.124755	-0.0761084	0.939333	1	1.34409	FALSE	-	0.00949489
FBgn0003248	3R	18899423	18901019	+	Rh2	Rhodopsin 2	CG16740	6766.38	-0.094373	0.129829	-0.726902	0.467286	0.896957	1.25034	FALSE	-	0.094373	6766.38	0.0490148	0.129806	0.377601	0.705727	1	1.34409	FALSE	+	0.0490148
FBgn0003249	3R	20081060	20082450	-	Rh3	Rhodopsin 3	CG10888	171.678	0.336668	0.208982	1.61099	0.107182	0.537033	1.10495	FALSE	+	0.336668	171.678	0.21311	0.208984	1.01974	0.30785	0.992424	1.6092	FALSE	+	0.21311
FBgn0003250	3L	16852527	16862517	-	Rh4	Rhodopsin 4	CG9668	274.76	0.601906	0.208983	2.88017	0.0039746	0.0771923	1.17615	FALSE	+	0.601906	274.76	0.408857	0.208985	1.95639	0.0504193	0.595549	1.38031	FALSE	+	0.408857
FBgn0003254	2R	19270078	19281396	+	rib	ribbon	CG7230	7.1544	-0.224569	0.117088	-1.91795	0.0551169	0.929922	0.125338	FALSE	-	0.224569	7.1544	-0.257442	0.116983	-2.20067	0.0277593	0.916914	0.21909	FALSE	-	0.257442
FBgn0003255	2L	13982743	14001248	-	rk	rickets	CG8930	372.687	0.171177	0.153396	1.11592	0.264458	0.778974	1.10495	FALSE	+	0.171177	372.687	-0.0840391	0.153954	-0.545871	0.585155	1	1.31193	FALSE	-	0.0840391
FBgn0003256	2R	1071462	1125927	+	rl	rolled	CG12559	1721.83	-0.0517433	0.122864	-0.421143	0.67365	0.996866	1.20127	FALSE	-	0.0517433	1721.83	0.103438	0.122765	0.842565	0.399472	1	1.3062	FALSE	+	0.103438
FBgn0003257	3R	21070557	21073319	-	r-l	rudimentary-like	CG3593	422.538	-0.101165	0.174912	-0.578378	0.563009	0.920917	1.33326	FALSE	-	0.101165	422.538	-0.0625329	0.17492	-0.357495	0.720721	1	1.31193	FALSE	-	0.0625329
FBgn0003261	3R	6000426	6008579	-	Rm62	Rm62	CG10279	14623.2	0.1281	0.0550656	2.32632	0.0200013	0.142124	2.19951	FALSE	+	0.1281	14623.2	0.101292	0.055084	1.83887	0.0659341	0.671695	1.38031	FALSE	+	0.101292
FBgn0003267	3R	26876771	26881171	-	ro	rough	CG6348	8.69778	0.0064558	0.163339	0.0395239	0.968473	1	1.25034	FALSE	+	0.0064558	8.69778	0.00599873	0.163291	0.0367366	0.970695	1	0.827004	FALSE	+	0.00599873
FBgn0003268	3R	31580951	31588244	+	rod	rough deal	CG1569	138.234	-0.0526976	0.202364	-0.26041	0.794548	1	1.25034	FALSE	-	0.0526976	138.234	-0.0972902	0.202417	-0.480641	0.630771	1	1.20256	FALSE	-	0.0972902
FBgn0003274	2R	16586129	16586732	+	RpLP2	Ribosomal protein LP2	NA	6804.3	-0.36729	0.136709	-2.68666	0.00721695	0.107631	1.25034	FALSE	-	0.36729	6804.3	-0.351374	0.136711	-2.57019	0.0101644	0.283148	1.31193	FALSE	-	0.351374
FBgn0003275	3R	5371795	5372397	+	RpII18	RNA polymerase II 18kD subunit	CG1163	206.147	-0.137612	0.16488	-0.834616	0.403934	0.879833	1.17615	FALSE	-	0.137612	206.147	0.11325	0.16417	0.689832	0.4903	1	1.20256	FALSE	+	0.11325
FBgn0003277	X	11562800	11570326	-	RpII215	RNA polymerase II 215kD subunit	NA	1431.53	0.248931	0.140287	1.77444	0.0759908	0.440957	1.19329	FALSE	+	0.248931	1431.53	-0.23155	0.140635	-1.64645	0.0996705	0.781381	1.3062	FALSE	-	0.23155
FBgn0003278	2L	404285	407969	+	RpI135	RNA polymerase I 135kD subunit	CG4033	210.173	-0.175679	0.186713	-0.940905	0.346754	0.875755	1.02498	FALSE	-	0.175679	210.173	-0.356276	0.187018	-1.90504	0.0567755	0.585968	1.6092	FALSE	-	0.356276
FBgn0003279	3R	27922821	27924888	+	RpL4	Ribosomal protein L4	CG5502	12508.7	-0.066487	0.106095	-0.626672	0.530875	0.780444	2.19951	FALSE	-	0.066487	12508.7	-0.0246275	0.106091	-0.232134	0.816434	1	1.34409	FALSE	-	0.0246275
FBgn0003285	X	2950399	2973834	-	rst	roughest	CG4125	222.019	0.118526	0.160314	0.739337	0.459703	0.905556	1.17615	FALSE	+	0.118526	222.019	0.00563644	0.160671	0.0350805	0.972016	1	1.6092	FALSE	+	0.00563644
FBgn0003292	3L	11584122	11587770	-	rt	rotated abdomen	NA	210.567	0.109303	0.189777	0.575955	0.564646	0.993948	1.02498	FALSE	+	0.109303	210.567	-0.0782436	0.190049	-0.411702	0.680558	1	1.3062	FALSE	-	0.0782436
FBgn0003295	3L	1370628	1387437	+	ru	roughoid	CG1214	74.5219	0.19822	0.200265	0.989786	0.322279	0.7267	1.64761	FALSE	+	0.19822	74.5219	0.354857	0.200006	1.77423	0.0760248	0.739159	1.20256	FALSE	+	0.354857
FBgn0003300	X	20690670	20697321	+	run	runt	CG1849	102.395	0.0277586	0.189214	0.146705	0.883365	0.987056	1.64761	FALSE	+	0.0277586	102.395	-0.042637	0.189432	-0.225079	0.821918	1	1.38031	FALSE	-	0.042637
FBgn0003301	X	14787478	14826073	-	rut	rutabaga	CG9533	4297.19	0.397702	0.115951	3.42992	0.000603749	0.0157142	2.25	FALSE	+	0.397702	4297.19	-0.212559	0.116165	-1.82981	0.0672785	0.689211	1.31193	FALSE	-	0.212559
FBgn0003302	X	6035753	6037800	-	rux	roughex	CG4336	302.326	-0.0131386	0.141185	-0.0930599	0.925856	1	1.25034	FALSE	-	0.0131386	302.326	0.095443	0.140904	0.677362	0.498176	1	1.6092	FALSE	+	0.095443
FBgn0003308	3R	13032528	13038020	+	ry	rosy	CG7642	753.913	-0.0892336	0.116243	-0.767647	0.442697	0.891624	1.20127	FALSE	-	0.0892336	753.913	-0.0175196	0.116125	-0.150869	0.880079	1	1.56207	FALSE	-	0.0175196
FBgn0003310	2L	1049674	1077815	-	S	Star	CG4385	1155.53	0.0824257	0.0902117	0.913692	0.360879	0.840979	1.20127	FALSE	+	0.0824257	1155.53	-0.0453029	0.0905182	-0.500484	0.616734	1	0.968399	FALSE	-	0.0453029
FBgn0003312	3R	11877235	11879754	+	sad	shadow	CG14728	15.3468	0.0325924	0.188142	0.173233	0.862469	1	1.39404	FALSE	+	0.0325924	15.3468	0.0825586	0.188253	0.43855	0.660987	1	0.875969	FALSE	+	0.0825586
FBgn0003313	2L	11484707	11486949	+	sala	spalt-adjacent	CG4922	36.4139	-0.325919	0.178719	-1.82364	0.0682064	0.380528	1.40812	FALSE	-	0.325919	36.4139	-0.286397	0.178758	-1.60214	0.109124	1	0.25531	FALSE	-	0.286397
FBgn0003317	2R	7806484	7810067	+	sax	saxophone	CG1891	1042.6	0.13695	0.0861913	1.5889	0.112083	0.537118	1.15348	FALSE	+	0.13695	1042.6	0.0532203	0.0864257	0.615793	0.538031	1	1.3062	FALSE	+	0.0532203
FBgn0003319	3R	16116161	16145284	+	Sb	Stubble	CG4316	39.3903	0.113019	0.208809	0.541253	0.588333	0.920883	1.40812	FALSE	+	0.113019	39.3903	0.212314	0.208824	1.01672	0.309289	1	0.875969	FALSE	+	0.212314
FBgn0003321	X	10832752	10847092	-	sbr	small bristles	NA	4125.93	0.200815	0.0935462	2.14669	0.0318178	0.203644	1.96576	FALSE	+	0.200815	4125.93	-0.00203172	0.0936613	-0.0216922	0.982693	1	0.968399	FALSE	-	0.00203172
FBgn0003326	2R	12780541	12802010	+	sca	scabrous	CG17579	845.862	0.189912	0.117371	1.61805	0.105652	0.494648	1.33326	FALSE	+	0.189912	845.862	0.00557198	0.117713	0.0473354	0.962246	1	1.31193	FALSE	+	0.00557198
FBgn0003328	2R	15248784	15258498	+	scb	scab	CG8095	545.428	-0.52639	0.207566	-2.53601	0.0112123	0.135054	1.33326	FALSE	-	0.52639	545.428	-0.481478	0.207565	-2.31964	0.0203602	0.393756	1.38031	FALSE	-	0.481478
FBgn0003330	3R	27680431	27682029	-	Sce	Sex combs extra	NA	362.118	0.143884	0.13629	1.05572	0.291096	0.807145	1.10495	FALSE	+	0.143884	362.118	0.192645	0.136206	1.41436	0.157255	0.848612	1.6092	FALSE	+	0.192645
FBgn0003334	3R	9633359	9637611	-	Scm	Sex comb on midleg	CG9495	1443.24	0.137908	0.0987823	1.39608	0.162692	0.62563	1.19329	FALSE	+	0.137908	1443.24	0.0498198	0.0989535	0.503467	0.614636	1	0.968399	FALSE	+	0.0498198
FBgn0003339	3R	6823120	6849981	-	Scr	Sex combs reduced	CG1030	207.257	0.320981	0.158891	2.02014	0.0433693	0.331502	1.17615	FALSE	+	0.320981	207.257	0.0733313	0.159659	0.459299	0.64602	1	1.6092	FALSE	+	0.0733313
FBgn0003345	X	15804370	15827682	+	sd	scalloped	CG8544	1423.87	0.0499553	0.101539	0.491983	0.622731	0.976017	1.20127	FALSE	+	0.0499553	1423.87	-0.0415069	0.101676	-0.408227	0.683107	1	1.34409	FALSE	-	0.0415069
FBgn0003346	2L	19441959	19447317	+	RanGAP	Ran GTPase activating protein	CG9999	239.523	-0.322001	0.205471	-1.56714	0.117082	0.556602	1.10495	FALSE	-	0.322001	239.523	-0.231536	0.205453	-1.12695	0.259763	0.977299	1.6092	FALSE	-	0.231536
FBgn0003353	2R	24047411	24053035	+	sei	seizure	CG3182	3224.96	0.18623	0.101975	1.82622	0.0678167	0.403937	1.25034	FALSE	+	0.18623	3224.96	0.0783424	0.10206	0.76761	0.442719	1	0.968399	FALSE	+	0.0783424
FBgn0003356	3R	29923754	29924615	-	Jon99Cii	Jonah 99Cii	NA	5984.4	-0.310442	0.119282	-2.60259	0.00925213	0.104128	1.67181	FALSE	-	0.310442	5984.4	-0.212476	0.119282	-1.78129	0.0748654	0.706615	1.38031	FALSE	-	0.212476
FBgn0003357	3R	29922216	29923455	+	Jon99Ciii	Jonah 99Ciii	CG31362	5128.48	-0.323827	0.125504	-2.58021	0.0098741	0.0979223	1.96576	FALSE	-	0.323827	5128.48	-0.197126	0.125504	-1.57067	0.116259	0.824112	1.31193	FALSE	-	0.197126
FBgn0003358	3R	29925226	29926189	-	Jon99Ci	Jonah 99Ci	NA	248.854	-0.213947	0.110854	-1.92998	0.0536093	0.633182	0.38049	FALSE	-	0.213947	248.854	-0.110338	0.110857	-0.995313	0.319584	1	1.31193	FALSE	-	0.110338
FBgn0003360	X	10780893	10786958	-	sesB	stress-sensitive B	CG16944	22706.2	0.060412	0.083837	0.720589	0.471162	0.898553	1.25034	FALSE	+	0.060412	22706.2	0.0500233	0.0838444	0.596621	0.55076	1	1.38031	FALSE	+	0.0500233
FBgn0003366	X	11071441	11086299	-	sev	sevenless	CG18085	2834.15	0.284682	0.116171	2.45054	0.0142644	0.136274	1.67181	FALSE	+	0.284682	2834.15	0.140265	0.116251	1.20657	0.227599	0.977299	1.34409	FALSE	+	0.140265
FBgn0003371	X	2633952	2679553	+	sgg	shaggy	CG2621	6715.94	0.157555	0.0815618	1.93173	0.0533928	0.255375	2.25	FALSE	+	0.157555	6715.94	0.155917	0.0815804	1.91121	0.0559782	0.642097	1.31193	FALSE	+	0.155917
FBgn0003372	2L	4937409	4941423	+	Sgs1	Salivary gland secretion 1	CG3047	13.4689	0.229697	0.175622	1.3079	0.190906	0.658511	1.25034	FALSE	+	0.229697	13.4689	0.0746892	0.175127	0.426485	0.669754	1	0.721299	FALSE	+	0.0746892
FBgn0003378	3L	11508967	11509394	-	Sgs8	Salivary gland secretion 8	CG6132	1.16388	0.0373408	0.0639473	0.58393	0.559267	1	0	FALSE	+	0.0373408	1.16388	0.0324354	0.0639128	0.507495	0.611808	1	0.186933	FALSE	+	0.0324354
FBgn0003380	X	17924307	18063247	-	Sh	Shaker	CG12348	7993.01	0.0188626	0.122809	0.153593	0.877931	1	1.25034	FALSE	+	0.0188626	7993.01	0.173848	0.122791	1.4158	0.156833	0.900868	1.31193	FALSE	+	0.173848
FBgn0003382	2R	11324314	11336463	+	sha	shavenoid	CG13209	1.93046	-0.0641882	0.07163	-0.896108	0.370195	1	0.125338	FALSE	-	0.0641882	1.93046	-0.0556556	0.0716133	-0.777168	0.437059	1	0.25531	FALSE	-	0.0556556
FBgn0003386	2L	3718185	3729145	+	Shaw	Shaker cognate w	CG2822	3401.96	0.162199	0.103365	1.56919	0.116603	0.425249	1.96576	FALSE	+	0.162199	3401.96	0.0790178	0.103428	0.763989	0.444874	1	1.3062	FALSE	+	0.0790178
FBgn0003388	3L	14614458	14622205	+	shd	shade	CG13478	28.0408	-0.131737	0.195297	-0.674544	0.499965	1	0.704137	FALSE	-	0.131737	28.0408	-0.347784	0.194891	-1.7845	0.0743417	1	0.25531	FALSE	-	0.347784
FBgn0003390	X	6771463	6779659	-	shf	shifted	CG3135	407.809	0.0642148	0.160604	0.399833	0.689279	1	1.17615	FALSE	+	0.0642148	407.809	0.191127	0.160444	1.19124	0.233559	0.946103	1.6092	FALSE	+	0.191127
FBgn0003391	2R	21049654	21057197	-	shg	shotgun	CG3722	407.017	-0.234298	0.174943	-1.33928	0.18048	0.677414	1.10495	FALSE	-	0.234298	407.017	-0.273278	0.175015	-1.56145	0.118417	0.774044	1.6092	FALSE	-	0.273278
FBgn0003392	X	15892116	15906716	+	shi	shibire	NA	15699.4	0.16158	0.0922251	1.75202	0.07977	0.441325	1.25034	FALSE	+	0.16158	15699.4	0.00394933	0.0922517	0.0428104	0.965853	1	0.968399	FALSE	+	0.00394933
FBgn0003396	2R	11159086	11217394	+	shn	schnurri	CG7734	748.648	0.144258	0.107815	1.33802	0.18089	0.656515	1.19329	FALSE	+	0.144258	748.648	-0.157003	0.108527	-1.44667	0.147989	0.883396	1.31193	FALSE	-	0.157003
FBgn0003401	2R	23841461	23843286	-	shu	shutdown	CG4735	23.8764	-0.21191	0.130263	-1.62678	0.103784	0.647288	0.704137	FALSE	-	0.21191	23.8764	-0.054038	0.130349	-0.414565	0.678461	1	0.738706	FALSE	-	0.054038
FBgn0003410	3L	16853751	16858712	+	sina	seven in absentia	CG9949	975.976	0.139598	0.099381	1.40467	0.160119	0.621557	1.19329	FALSE	+	0.139598	975.976	0.111459	0.0994799	1.12042	0.262535	0.995856	1.31193	FALSE	+	0.111459
FBgn0003411	X	11321579	11322357	-	sisA	sisterless A	CG1641	1.76154	-0.0515215	0.0450169	-1.14449	0.25242	1	0	FALSE	-	0.0515215	1.76154	-0.0515025	0.0450048	-1.14438	0.252467	1	0.21909	FALSE	-	0.0515025
FBgn0003415	3L	20992814	21027434	-	skd	skuld	CG9936	2176.09	0.0471412	0.126739	0.371954	0.709927	1	1.15348	FALSE	+	0.0471412	2176.09	0.016838	0.126777	0.132817	0.894338	1	1.38031	FALSE	+	0.016838
FBgn0003416	X	16350315	16356482	+	sl	small wing	NA	456.693	-0.079417	0.137119	-0.579184	0.562465	0.948702	1.19329	FALSE	-	0.079417	456.693	-0.150073	0.137365	-1.09252	0.274606	0.995856	1.38031	FALSE	-	0.150073
FBgn0003423	X	21374002	21385159	+	slgA	sluggish A	NA	8902.3	0.170877	0.0924809	1.84771	0.064645	0.293143	2.19951	FALSE	+	0.170877	8902.3	0.0867264	0.0925092	0.937489	0.348507	1	1.38031	FALSE	+	0.0867264
FBgn0003429	3R	24662491	24711595	+	slo	slowpoke	CG10693	8714.95	0.0441449	0.100976	0.43718	0.661981	0.982497	1.25034	FALSE	+	0.0441449	8714.95	0.128199	0.100967	1.26971	0.204186	0.952355	1.38031	FALSE	+	0.128199
FBgn0003430	2L	3825675	3827099	+	slp1	sloppy paired 1	CG16738	333.755	-0.00869935	0.170818	-0.0509275	0.959383	1	1.10495	FALSE	-	0.00869935	333.755	0.220305	0.170469	1.29235	0.196236	0.906925	1.6092	FALSE	+	0.220305
FBgn0003435	2R	19517864	19631508	-	sm	smooth	CG9218	5859.1	0.0686455	0.107227	0.640188	0.52205	0.771992	2.25	FALSE	+	0.0686455	5859.1	0.176883	0.10721	1.64987	0.0989691	0.770478	1.38031	FALSE	+	0.176883
FBgn0003444	2L	277582	282167	+	smo	smoothened	CG11561	459.058	-0.0486087	0.133761	-0.363401	0.716306	0.987375	1.33326	FALSE	-	0.0486087	459.058	0.00208458	0.133701	0.0155913	0.98756	1	1.3062	FALSE	+	0.00208458
FBgn0003447	X	7964024	7986601	+	sn	singed	CG32858	651.047	0.0733683	0.14227	0.515698	0.606065	0.95423	1.25034	FALSE	+	0.0733683	651.047	-0.0756724	0.142531	-0.530919	0.595475	1	1.38031	FALSE	-	0.0756724
FBgn0003448	2L	15476593	15478260	-	sna	snail	CG3956	5.77634	-0.216112	0.105228	-2.05376	0.0399992	1	0	FALSE	-	0.216112	5.77634	-0.195139	0.105234	-1.85433	0.0636922	1	0.21909	FALSE	-	0.195139
FBgn0003449	X	5309242	5310501	+	snf	sans fille	CG4528	602.078	-0.0893331	0.113383	-0.787891	0.430761	0.881078	1.25034	FALSE	-	0.0893331	602.078	0.137383	0.112842	1.21748	0.223422	0.94194	1.56207	FALSE	+	0.137383
FBgn0003450	3R	13040165	13042770	-	snk	snake	CG7996	3.52201	-0.114958	0.0821127	-1.40001	0.161511	1	0	FALSE	-	0.114958	3.52201	-0.0901224	0.0821127	-1.09754	0.272403	1	0.181204	FALSE	-	0.0901224
FBgn0003459	3L	14402930	14409939	-	stwl	stonewall	CG3836	231.867	-0.19367	0.186066	-1.04087	0.297937	0.811845	1.10495	FALSE	-	0.19367	231.867	-0.1574	0.186071	-0.845914	0.397601	1	1.38031	FALSE	-	0.1574
FBgn0003460	2R	7419350	7434872	+	so	sine oculis	CG11121	48.5942	0.165751	0.207002	0.800724	0.423291	0.8758	1.25034	FALSE	+	0.165751	48.5942	0.0523154	0.207102	0.252607	0.800572	1	1.20256	FALSE	+	0.0523154
FBgn0003462	3L	11112281	11113740	-	Sod1	Superoxide dismutase 1	CG11793	3750.48	-0.116603	0.100067	-1.16525	0.243917	0.644863	1.67181	FALSE	-	0.116603	3750.48	0.0107879	0.100005	0.107873	0.914096	1	1.3062	FALSE	+	0.0107879
FBgn0003463	X	15603283	15633434	-	sog	short gastrulation	NA	618.087	0.261298	0.127596	2.04786	0.0405741	0.298228	1.33326	FALSE	+	0.261298	618.087	0.00556837	0.128094	0.043471	0.965326	1	1.31193	FALSE	+	0.00556837
FBgn0003464	X	21350280	21357912	+	sol	small optic lobes	CG1391	3226.36	0.274492	0.0806263	3.40449	0.000662875	0.0177331	1.96576	FALSE	+	0.274492	3226.36	0.12651	0.0807612	1.56647	0.117238	0.904843	0.968399	FALSE	+	0.12651
FBgn0003475	2L	20311219	20348386	+	spir	spire	CG10076	5136.96	0.227139	0.0724293	3.13601	0.00171265	0.0363902	1.67181	FALSE	+	0.227139	5136.96	0.034666	0.0725574	0.477773	0.632812	1	1.34409	FALSE	+	0.034666
FBgn0003479	3R	30054696	30056037	-	spn-A	spindle A	CG7948	116.581	-0.132124	0.192603	-0.68599	0.49272	0.916624	1.20139	FALSE	-	0.132124	116.581	-0.141648	0.192661	-0.735218	0.462206	1	1.20256	FALSE	-	0.141648
FBgn0003480	3R	14328051	14329608	+	spn-B	spindle B	CG3325	117.459	0.0949869	0.19055	0.498488	0.61814	0.972357	1.20139	FALSE	+	0.0949869	117.459	-0.0565778	0.190958	-0.296285	0.767013	1	1.31193	FALSE	-	0.0565778
FBgn0003482	3R	27165716	27167122	+	spn-D	spindle D	CG31069	27.4973	-0.00308152	0.198219	-0.015546	0.987597	1	1.40812	FALSE	-	0.00308152	27.4973	0.036186	0.198219	0.182556	0.855146	1	0.25531	FALSE	+	0.036186
FBgn0003483	3R	15837419	15844415	+	spn-E	spindle E	CG3158	41.7736	-0.237119	0.125657	-1.88703	0.0591561	0.375152	1.25034	FALSE	-	0.237119	41.7736	-0.114206	0.12569	-0.908631	0.363545	1	0.25531	FALSE	-	0.114206
FBgn0003486	3L	5590083	5592571	-	spo	spook	CG10594	50.0582	-0.072241	0.207559	-0.34805	0.727802	1	1.25034	FALSE	-	0.072241	50.0582	-0.204894	0.207466	-0.9876	0.323348	0.995856	1.6092	FALSE	-	0.204894
FBgn0003495	3R	27064990	27070070	-	spz	spatzle	CG6134	359.419	-0.0615362	0.184	-0.334435	0.738051	1	1.25034	FALSE	-	0.0615362	359.419	0.17307	0.183806	0.941589	0.346403	1	1.20256	FALSE	+	0.17307
FBgn0003499	3R	18090803	18135583	+	sr	stripe	CG7847	568.421	0.0564711	0.183325	0.308038	0.758053	1	1.19329	FALSE	+	0.0564711	568.421	-0.24681	0.183525	-1.34483	0.178679	0.929056	1.31193	FALSE	-	0.24681
FBgn0003502	2L	8258373	8301079	-	Btk29A	Btk family kinase at 29A	CG8049	726.31	-0.0424806	0.140347	-0.302684	0.762131	1	1.20127	FALSE	-	0.0424806	726.31	-0.0585648	0.140411	-0.417095	0.676609	1	1.56207	FALSE	-	0.0585648
FBgn0003507	3R	15986152	16004081	+	srp	serpent	CG3992	583.93	0.00995007	0.157703	0.0630939	0.949692	1	1.15348	FALSE	+	0.00995007	583.93	0.129995	0.15757	0.824999	0.409372	1	1.31193	FALSE	+	0.129995
FBgn0003510	3R	30039719	30043071	+	Sry-alpha	Serendipity alpha	CG17957	299.268	-0.316088	0.191888	-1.64725	0.099507	0.494669	1.25034	FALSE	-	0.316088	299.268	-0.147218	0.191753	-0.767749	0.442637	1	1.6092	FALSE	-	0.147218
FBgn0003511	3R	30039719	30043071	+	Sry-beta	Serendipity beta	CG7938	299.268	-0.316088	0.191888	-1.64725	0.099507	0.479938	1.33326	FALSE	-	0.316088	299.268	-0.147218	0.191753	-0.767749	0.442637	1	1.38031	FALSE	-	0.147218
FBgn0003512	3R	30043341	30044886	+	Sry-delta	Serendipity delta	CG17958	302.094	0.116548	0.146107	0.79769	0.42505	0.887668	1.19329	FALSE	+	0.116548	302.094	0.11744	0.146155	0.803534	0.421666	1	1.3062	FALSE	+	0.11744
FBgn0003513	3R	16374434	16403690	-	ss	spineless	CG6993	11.969	0.138371	0.175302	0.789332	0.429918	0.958543	0.874124	FALSE	+	0.138371	11.969	0.10382	0.175187	0.592627	0.553431	1	0.25531	FALSE	+	0.10382
FBgn0003514	X	6223061	6225140	-	sqh	spaghetti squash	CG3595	1408.66	-0.162372	0.13818	-1.17508	0.239965	0.702117	1.33326	FALSE	-	0.162372	1408.66	-0.0448986	0.138102	-0.325112	0.745096	1	1.34409	FALSE	-	0.0448986
FBgn0003515	3L	16497651	16500460	+	st	scarlet	CG4314	55.1283	-0.0319233	0.181444	-0.175941	0.860341	1	1.02498	FALSE	-	0.0319233	55.1283	0.237418	0.18161	1.3073	0.191112	0.947984	1.3062	FALSE	+	0.237418
FBgn0003517	X	1481797	1483413	-	sta	stubarista	CG14792	13838	-0.0742583	0.0865123	-0.858355	0.390696	0.693145	2.25	FALSE	-	0.0742583	13838	-0.0501811	0.0865091	-0.580067	0.561869	1	1.34409	FALSE	-	0.0501811
FBgn0003520	2R	18117896	18125779	-	stau	staufen	CG5753	3433.34	0.204946	0.061641	3.32483	0.000884735	0.0293965	1.25034	FALSE	+	0.204946	3433.34	0.0131495	0.0618672	0.212544	0.831683	1	1.38031	FALSE	+	0.0131495
FBgn0003525	3R	29251826	29255800	-	stg	string	CG1395	109.28	-0.158306	0.0991307	-1.59694	0.110279	0.524495	1.20139	FALSE	-	0.158306	109.28	-0.0758783	0.0991336	-0.765414	0.444025	1	1.38031	FALSE	-	0.0758783
FBgn0003527	2R	12570367	12571883	+	stil	stand still	CG8592	8.34325	-0.137888	0.102668	-1.34305	0.179255	1	0	FALSE	-	0.137888	8.34325	-0.0385938	0.102736	-0.37566	0.707169	1	0.181204	FALSE	-	0.0385938
FBgn0003545	2R	17745500	17748078	-	sub	subito	NA	25.2477	-0.19137	0.112196	-1.70568	0.0880678	0.544491	0.874124	FALSE	-	0.19137	25.2477	-0.0542531	0.112239	-0.483369	0.628834	1	0.25531	FALSE	-	0.0542531
FBgn0003557	2L	2037714	2044372	+	Su(dx)	Suppressor of deltex	CG4244	2369.36	-0.0510902	0.110899	-0.460692	0.645019	0.834393	2.19951	FALSE	-	0.0510902	2369.36	-0.109148	0.110969	-0.983597	0.325314	1	1.34409	FALSE	-	0.109148
FBgn0003559	X	23096771	23101431	+	su(f)	suppressor of forked	CG17170	771.806	0.0695981	0.0988428	0.704129	0.481353	0.920875	1.15348	FALSE	+	0.0695981	771.806	0.0322521	0.098965	0.325894	0.744504	1	1.56207	FALSE	+	0.0322521
FBgn0003567	3R	14304455	14308589	-	su(Hw)	suppressor of Hairy wing	NA	488.536	-0.0402525	0.176313	-0.228302	0.819412	1	1.19329	FALSE	-	0.0402525	488.536	-0.147512	0.176443	-0.836031	0.403137	1	1.3062	FALSE	-	0.147512
FBgn0003575	X	635890	643760	+	su(sable)	suppressor of sable	CG6222	1242.59	0.149467	0.0953663	1.56729	0.117046	0.545748	1.15348	FALSE	+	0.149467	1242.59	0.0489321	0.095568	0.512014	0.608641	1	0.968399	FALSE	+	0.0489321
FBgn0003598	3R	13264364	13270038	+	Su(var)3-7	Suppressor of variegation 3-7	CG8599	962.284	-0.051315	0.136719	-0.375332	0.707414	1	1.15348	FALSE	-	0.051315	962.284	-0.162738	0.136896	-1.18877	0.234532	0.957391	1.56207	FALSE	-	0.162738
FBgn0003607	2L	8209626	8211122	-	Su(var)205	Suppressor of variegation 205	CG8409	1204.44	-0.0656061	0.115378	-0.568619	0.569615	0.922406	1.33326	FALSE	-	0.0656061	1204.44	-0.000189661	0.115346	-0.00164428	0.998688	1	0.968399	FALSE	-	0.000189661
FBgn0003612	2R	9116122	9122000	+	Su(var)2-10	Suppressor of variegation 2-10	CG8068	1897.82	0.124407	0.0899658	1.38282	0.166719	0.631208	1.19329	FALSE	+	0.124407	1897.82	0.0205399	0.0901361	0.227877	0.819742	1	1.3062	FALSE	+	0.0205399
FBgn0003638	X	1012779	1046040	+	su(w[a])	suppressor of white-apricot	CG3019	9181.9	0.203225	0.0668958	3.03794	0.00238203	0.043376	1.67181	FALSE	+	0.203225	9181.9	0.0213816	0.0669784	0.319232	0.749551	1	1.3062	FALSE	+	0.0213816
FBgn0003651	3R	12258737	12302785	+	svp	seven up	CG11502	749.841	0.193058	0.129231	1.4939	0.135201	0.585333	1.15348	FALSE	+	0.193058	749.841	0.182724	0.129236	1.41388	0.157396	0.8873	1.38031	FALSE	+	0.182724
FBgn0003654	X	20227961	20236382	-	sw	short wing	NA	1297.38	0.10557	0.0843932	1.25093	0.210958	0.706833	1.15348	FALSE	+	0.10557	1297.38	0.0537641	0.084527	0.636059	0.524738	1	1.3062	FALSE	+	0.0537641
FBgn0003655	X	6363418	6365708	-	swa	swallow	CG3429	104.742	-0.151456	0.0995309	-1.5217	0.128085	0.54858	1.25034	FALSE	-	0.151456	104.742	-0.0557803	0.0995349	-0.56041	0.5752	1	1.38031	FALSE	-	0.0557803
FBgn0003656	X	7956820	7968236	-	sws	swiss cheese	CG2212	3977.1	0.218512	0.0623858	3.5026	0.000460746	0.0141232	1.96576	FALSE	+	0.218512	3977.1	-0.0426799	0.0626502	-0.681242	0.495719	1	1.34409	FALSE	-	0.0426799
FBgn0003660	2R	10249435	10252417	-	Syb	Synaptobrevin	CG12210	848.655	-0.391629	0.180692	-2.16739	0.0302053	0.248203	1.33326	FALSE	-	0.391629	848.655	-0.217471	0.180624	-1.204	0.228589	0.977299	1.34409	FALSE	-	0.217471
FBgn0003676	3R	22489105	22491439	-	CCT1	Chaperonin containing TCP1 subunit 1	CG5374	904.731	-0.302426	0.181267	-1.6684	0.0952357	0.494648	1.20127	FALSE	-	0.302426	904.731	-0.20636	0.181244	-1.13857	0.254882	0.977299	1.56207	FALSE	-	0.20636
FBgn0003683	3L	18592303	18593771	-	term	terminus	NA	11.1921	-0.309642	0.132069	-2.34455	0.0190503	0.183153	1.39404	FALSE	-	0.309642	11.1921	-0.343783	0.131964	-2.60513	0.00918385	0.33223	0.875969	FALSE	-	0.343783
FBgn0003687	2R	21686192	21687642	-	Tbp	TATA binding protein	CG9874	235.031	-0.0817938	0.150317	-0.544142	0.586344	0.947087	1.25034	FALSE	-	0.0817938	235.031	0.115072	0.149715	0.768602	0.44213	1	1.6092	FALSE	+	0.115072
FBgn0003701	2R	17861273	17865963	-	thr	three rows	NA	63.8742	-0.204431	0.161988	-1.26202	0.206943	0.603073	1.64761	FALSE	-	0.204431	63.8742	-0.0676014	0.162033	-0.417207	0.676527	1	1.6092	FALSE	-	0.0676014
FBgn0003710	3L	4188499	4193788	+	tipE	temperature-induced paralytic E	CG1232	1835.8	0.123341	0.103268	1.19438	0.23233	0.713036	1.25034	FALSE	+	0.123341	1835.8	-0.0752568	0.103505	-0.727083	0.467175	1	0.968399	FALSE	-	0.0752568
FBgn0003714	X	2442313	2443976	-	tko	technical knockout	CG7925	220.18	-0.0767143	0.154528	-0.496442	0.619583	0.981623	1.17615	FALSE	-	0.0767143	220.18	-0.0639099	0.154512	-0.413625	0.679149	1	1.38031	FALSE	-	0.0639099
FBgn0003716	2L	5219000	5271384	-	tkv	thickveins	CG14026	1631.16	-0.0427726	0.0975161	-0.438621	0.660936	0.994183	1.19329	FALSE	-	0.0427726	1631.16	-0.174035	0.097718	-1.78099	0.0749136	0.706615	1.38031	FALSE	-	0.174035
FBgn0003719	3R	24749731	24753510	+	tld	tolloid	CG6868	97.4403	-0.0225966	0.197317	-0.114519	0.908826	1	1.39404	FALSE	-	0.0225966	97.4403	-0.126914	0.197538	-0.642479	0.520562	1	1.6092	FALSE	-	0.126914
FBgn0003720	3R	30852315	30854400	+	tll	tailless	CG1378	3.17159	-0.0527899	0.04558	-1.15818	0.24679	1	0	FALSE	-	0.0527899	3.17159	-0.0527774	0.0455721	-1.15811	0.24682	1	0.25531	FALSE	-	0.0527774
FBgn0003721	3R	15281371	15308779	+	Tm1	Tropomyosin 1	CG4898	2893.22	-0.162568	0.139691	-1.16377	0.244518	0.7267	1.25034	FALSE	-	0.162568	2893.22	-0.119751	0.139688	-0.857272	0.391295	1	0.968399	FALSE	-	0.119751
FBgn0003731	2R	21522420	21559977	+	Egfr	Epidermal growth factor receptor	NA	992.267	0.119915	0.141965	0.84468	0.39829	0.868941	1.20127	FALSE	+	0.119915	992.267	-0.140594	0.142213	-0.988619	0.32285	1	1.31193	FALSE	-	0.140594
FBgn0003733	2R	7705183	7709184	-	tor	torso	NA	37.1224	-0.2212	0.120039	-1.84274	0.0653673	0.480162	0.874124	FALSE	-	0.2212	37.1224	-0.0731628	0.120079	-0.609288	0.542333	1	0.721299	FALSE	-	0.0731628
FBgn0003741	3L	16590059	16591050	-	tra	transformer	CG16724	366.217	0.149683	0.161693	0.925721	0.354591	0.809305	1.33326	FALSE	+	0.149683	366.217	0.218607	0.161581	1.35293	0.176078	0.925586	1.31193	FALSE	+	0.218607
FBgn0003742	2R	14602004	14604337	-	tra2	transformer 2	NA	518.117	0.0599464	0.124346	0.482093	0.62974	0.96458	1.25034	FALSE	+	0.0599464	518.117	0.0744714	0.124359	0.598843	0.549278	1	1.3062	FALSE	+	0.0744714
FBgn0003744	3L	19830864	19834304	-	trc	tricornered	CG8637	1656.7	0.053997	0.0741284	0.728425	0.466353	0.905556	1.19329	FALSE	+	0.053997	1656.7	0.0588268	0.0741552	0.793293	0.427607	1	1.3062	FALSE	+	0.0588268
FBgn0003747	X	5680617	5682488	+	Gr5a	Gustatory receptor 5a	CG15779	13.5269	0.0953491	0.176309	0.540806	0.588641	0.920917	1.40812	FALSE	+	0.0953491	13.5269	0.0123008	0.176016	0.0698847	0.944285	1	0.827004	FALSE	+	0.0123008
FBgn0003748	2R	21074018	21088945	+	Treh	Trehalase	CG9364	17996	0.209496	0.0961708	2.17838	0.0293779	0.193367	1.96576	FALSE	+	0.209496	17996	0.0873748	0.096188	0.908375	0.36368	1	1.34409	FALSE	+	0.0873748
FBgn0003751	2L	10271443	10272324	-	trk	trunk	CG5619	33.6895	0.214465	0.20679	1.03711	0.299683	0.879833	0.874124	FALSE	+	0.214465	33.6895	0.219567	0.206778	1.06185	0.288304	1	0.721299	FALSE	+	0.219567
FBgn0003861	3R	29914521	29920289	-	trp	transient receptor potential	NA	1406.22	0.437481	0.183753	2.38081	0.0172745	0.193599	1.15348	FALSE	+	0.437481	1406.22	0.258	0.183787	1.4038	0.160378	0.977299	0.968399	FALSE	+	0.258
FBgn0003862	3R	14263358	14286903	-	trx	trithorax	CG8651	1995.76	0.0833188	0.118009	0.706037	0.480165	0.909365	1.20127	FALSE	+	0.0833188	1995.76	-0.0336112	0.118114	-0.284566	0.775977	1	1.31193	FALSE	-	0.0336112
FBgn0003863	2R	11344260	11345119	-	alphaTry	alphaTrypsin	CG18444	7977.44	-0.490318	0.139941	-3.50376	0.000458746	0.0187704	1.25034	FALSE	-	0.490318	7977.44	-0.392871	0.139941	-2.80741	0.00499421	0.187093	1.38031	FALSE	-	0.392871
FBgn0003865	X	11988062	11988948	-	tsg	twisted gastrulation	CG1502	0.0991123	-0.0120711	0.042383	-0.284811	0.775789	1	0	FALSE	-	0.0120711	0.0991123	-0.0123654	0.042383	-0.291753	0.770475	1	0	FALSE	-	0.0123654
FBgn0003866	2L	21828593	21837011	+	tsh	teashirt	CG1374	150.405	-0.174353	0.186944	-0.93265	0.351	0.838363	1.17615	FALSE	-	0.174353	150.405	-0.264801	0.187178	-1.4147	0.157157	0.848612	1.6092	FALSE	-	0.264801
FBgn0003867	3R	21778114	21782536	-	tsl	torso-like	CG6705	369.857	-0.142416	0.174305	-0.817051	0.413899	0.897542	1.10495	FALSE	-	0.142416	369.857	0.110232	0.173946	0.633712	0.526269	1	1.6092	FALSE	+	0.110232
FBgn0003870	3R	31713867	31735392	+	ttk	tramtrack	CG1856	538.771	-0.120023	0.168569	-0.712013	0.476457	0.888088	1.33326	FALSE	-	0.120023	538.771	-0.0322236	0.168517	-0.191219	0.848354	1	1.38031	FALSE	-	0.0322236
FBgn0003882	3R	4387742	4389813	+	tub	tube	CG10520	670.998	0.15051	0.112375	1.33935	0.180456	0.653595	1.20127	FALSE	+	0.15051	670.998	0.151574	0.112444	1.348	0.17766	0.920892	1.34409	FALSE	+	0.151574
FBgn0003884	3R	7086599	7088839	+	alphaTub84B	alpha-Tubulin at 84B	CG1913	13908.7	-0.0313684	0.0844405	-0.371485	0.710276	0.889126	1.96576	FALSE	-	0.0313684	13908.7	-0.0216402	0.0844428	-0.25627	0.797742	1	1.31193	FALSE	-	0.0216402
FBgn0003885	3R	7530753	7532732	+	alphaTub84D	alpha-Tubulin at 84D	CG2512	2178.17	0.0928613	0.101907	0.911238	0.36217	0.841725	1.20127	FALSE	+	0.0928613	2178.17	0.167186	0.101875	1.64109	0.100778	0.783261	1.31193	FALSE	+	0.167186
FBgn0003886	3R	9731221	9733250	-	alphaTub85E	alpha-Tubulin at 85E	CG9476	3.01076	-0.00972595	0.0977453	-0.099503	0.920739	1	0	FALSE	-	0.00972595	3.01076	-0.00705745	0.0977132	-0.0722261	0.942422	1	0.21909	FALSE	-	0.00705745
FBgn0003888	2R	24305881	24313099	+	betaTub60D	beta-Tubulin at 60D	CG3401	216.753	-0.150701	0.206966	-0.728144	0.466525	0.938501	1.02498	FALSE	-	0.150701	216.753	-0.146642	0.206971	-0.708514	0.478626	1	1.31193	FALSE	-	0.146642
FBgn0003889	3R	9408383	9410282	-	betaTub85D	beta-Tubulin at 85D	CG9359	40.9785	0.0296238	0.208825	0.141859	0.887191	1	1.25034	FALSE	+	0.0296238	40.9785	0.0582613	0.208821	0.279001	0.780244	1	0.721299	FALSE	+	0.0582613
FBgn0003890	3R	27967008	27988384	-	betaTub97EF	beta-Tubulin at 97EF	CG4869	1046.99	-0.248194	0.122065	-2.03329	0.0420234	0.32262	1.20127	FALSE	-	0.248194	1046.99	0.0670507	0.121664	0.551112	0.581557	1	1.34409	FALSE	+	0.0670507
FBgn0003891	2R	21183322	21192913	+	tud	tudor	CG9450	3691.9	0.00631735	0.0771136	0.0819226	0.934708	0.949449	1.96576	FALSE	+	0.00631735	3691.9	-0.0257994	0.0771508	-0.334402	0.738076	1	0.968399	FALSE	-	0.0257994
FBgn0003892	2R	8649649	8665223	+	ptc	patched	CG2411	89.2123	-0.159351	0.204066	-0.780881	0.434873	0.882813	1.25034	FALSE	-	0.159351	89.2123	-0.342171	0.204268	-1.67511	0.0939132	0.722677	1.6092	FALSE	-	0.342171
FBgn0003896	2L	18859507	18881261	-	tup	tailup	CG10619	710.626	0.130936	0.147078	0.89025	0.373332	0.855293	1.19329	FALSE	+	0.130936	710.626	0.055521	0.147212	0.377151	0.706062	1	1.31193	FALSE	+	0.055521
FBgn0003900	2R	22985374	23048325	+	twi	twist	CG2956	9.2608	-0.224712	0.130655	-1.71989	0.0854515	0.594849	0.704137	FALSE	-	0.224712	9.2608	-0.21707	0.130647	-1.6615	0.0966126	1	0.25531	FALSE	-	0.21707
FBgn0003916	2L	901491	901654	-	snRNA:U1:21D	small nuclear RNA U1 at 21D	CR31656	0.463952	-0.0301483	0.0425136	-0.709146	0.478234	1	0	FALSE	-	0.0301483	0.463952	-0.0194624	0.042635	-0.45649	0.648038	1	0	FALSE	-	0.0194624
FBgn0003920	X	16254672	16254863	+	snRNA:U2:14B	small nuclear RNA U2 at 14B	CR32913	0.585427	-0.0387429	0.0429087	-0.902916	0.366571	1	0	FALSE	-	0.0387429	0.585427	-0.030644	0.0430419	-0.711957	0.476491	1	0.25531	FALSE	-	0.030644
FBgn0003922	2L	19815614	19815805	-	snRNA:U2:38ABa	small nuclear RNA U2 at 38AB a	CR32882	0.666818	-0.019624	0.0566308	-0.346526	0.728948	1	0	FALSE	-	0.019624	0.666818	0.00936527	0.0568492	0.164739	0.86915	1	0.186933	FALSE	+	0.00936527
FBgn0003930	2L	21215036	21215178	-	snRNA:U4:39B	small nuclear RNA U4 at 39B	CR31625	11.2903	-0.0567805	0.174348	-0.325673	0.744672	0.982363	1.40812	FALSE	-	0.0567805	11.2903	0.0572905	0.174706	0.327924	0.742969	1	0.721299	FALSE	+	0.0572905
FBgn0003933	X	16254008	16254117	-	snRNA:U5:14B	small nuclear RNA U5 at 14B	CR32914	0.594674	-0.0458881	0.042927	-1.06898	0.285078	1	0	FALSE	-	0.0458881	0.594674	-0.0448989	0.0430527	-1.04288	0.297003	1	0.21909	FALSE	-	0.0448989
FBgn0003934	2L	3048701	3048831	+	snRNA:U5:23D	small nuclear RNA U5 at 23D	CR32999	0.739757	-0.0274961	0.0434413	-0.632949	0.526767	1	0.125338	FALSE	-	0.0274961	0.739757	-0.029724	0.0434353	-0.684328	0.493768	1	0.21909	FALSE	-	0.029724
FBgn0003935	2L	13244848	13244974	+	snRNA:U5:34A	small nuclear RNA U5 at 34A	CR31853	0.42813	-0.00260246	0.0424968	-0.0612389	0.951169	1	0	FALSE	-	0.00260246	0.42813	-0.0206363	0.042601	-0.484408	0.628096	1	0.186933	FALSE	-	0.0206363
FBgn0003938	3L	3090801	3090923	+	snRNA:U5:63BC	small nuclear RNA U5 at 63BC	CR32908	0.912195	-0.0134427	0.0525512	-0.255801	0.798104	1	0	FALSE	-	0.0134427	0.912195	-0.0122871	0.0525298	-0.233907	0.815057	1	0.25531	FALSE	-	0.0122871
FBgn0003941	2L	4227699	4228561	+	RpL40	Ribosomal protein L40	CG2960	7792.31	-0.250185	0.108251	-2.31116	0.0208242	0.146247	2.19951	FALSE	-	0.250185	7792.31	-0.043479	0.1082	-0.401839	0.687803	1	0.968399	FALSE	-	0.043479
FBgn0003942	2L	10408352	10410456	+	RpS27A	Ribosomal protein S27A	CG5271	11313.7	-0.368734	0.0975065	-3.78164	0.000155801	0.00931807	1.25034	TRUE	-	0.368734	11313.7	-0.112587	0.0974583	-1.15523	0.247994	1	0.968399	FALSE	-	0.112587
FBgn0003943	3L	3899259	3903184	-	Ubi-p63E	Ubiquitin-63E	CG11624	4224.81	-0.0999808	0.149593	-0.668354	0.503908	0.912236	1.25034	FALSE	-	0.0999808	4224.81	-0.10991	0.149599	-0.734698	0.462523	1	1.38031	FALSE	-	0.10991
FBgn0003944	3R	16656623	16734426	-	Ubx	Ultrabithorax	CG10388	16.9596	-0.263718	0.194787	-1.35388	0.175775	0.792694	0.704137	FALSE	-	0.263718	16.9596	-0.135515	0.195074	-0.694682	0.487255	1	0.827004	FALSE	-	0.135515
FBgn0003950	X	21111414	21116914	-	unc	uncoordinated	CG1501	35.5481	0.0287869	0.205847	0.139847	0.888781	1	1.40812	FALSE	+	0.0287869	35.5481	0.0429063	0.205835	0.20845	0.834877	1	0.827004	FALSE	+	0.0429063
FBgn0003961	2L	7780085	7781415	+	Uro	Urate oxidase	CG7171	57.6693	-0.123626	0.108717	-1.13713	0.255483	0.792382	1.02498	FALSE	-	0.123626	57.6693	0.0841706	0.108747	0.774006	0.438928	1	1.3062	FALSE	+	0.0841706
FBgn0003963	2L	476220	540560	+	ush	u-shaped	NA	421.196	0.172216	0.122108	1.41036	0.158434	0.589391	1.33326	FALSE	+	0.172216	421.196	-0.0664546	0.122876	-0.540828	0.588626	1	1.3062	FALSE	-	0.0664546
FBgn0003964	X	2038798	2042311	-	usp	ultraspiracle	CG4380	1312.13	0.0999784	0.102529	0.975126	0.329498	0.789147	1.33326	FALSE	+	0.0999784	1312.13	0.146749	0.102488	1.43187	0.15218	0.875162	1.38031	FALSE	+	0.146749
FBgn0003965	X	10923972	10925631	+	v	vermilion	CG2155	296.713	0.155973	0.178104	0.87574	0.381171	0.860156	1.19329	FALSE	+	0.155973	296.713	-0.513473	0.179066	-2.86751	0.00413717	0.186293	1.20256	FALSE	-	0.513473
FBgn0003969	X	15999951	16005812	-	vap	vacuolar peduncle	CG9209	1608.56	0.155875	0.0847714	1.83877	0.065949	0.407818	1.20127	FALSE	+	0.155875	1608.56	-0.00710586	0.0850374	-0.0835616	0.933405	1	1.38031	FALSE	-	0.00710586
FBgn0003975	2R	12884632	12899385	+	vg	vestigial	CG3830	126.281	0.13292	0.183282	0.725225	0.468314	0.824668	1.64761	FALSE	+	0.13292	126.281	0.121565	0.183333	0.663083	0.507277	1	1.6092	FALSE	+	0.121565
FBgn0003977	2R	23360192	23366355	-	vir	virilizer	NA	656.145	0.1796	0.111486	1.61096	0.107188	0.496748	1.33326	FALSE	+	0.1796	656.145	-0.126823	0.112245	-1.12988	0.258528	0.977299	1.56207	FALSE	-	0.126823
FBgn0003978	2L	20064261	20065679	-	vls	valois	CG10728	158.998	-0.164635	0.189987	-0.866562	0.386182	0.898553	1.02498	FALSE	-	0.164635	158.998	-0.114706	0.189921	-0.603965	0.545867	1	1.3062	FALSE	-	0.114706
FBgn0003979	2L	5959596	5960340	-	Vm26Aa	Vitelline membrane 26Aa	CG9048	407.544	-0.376171	0.115084	-3.26865	0.0010806	0.0315164	1.33326	FALSE	-	0.376171	407.544	-0.375972	0.115083	-3.26697	0.00108705	0.0665575	1.6092	FALSE	-	0.375972
FBgn0003980	2L	5957004	5957639	+	Vm26Ab	Vitelline membrane 26Ab	NA	172.293	-0.208869	0.0886278	-2.35669	0.0184384	0.380528	0.38049	FALSE	-	0.208869	172.293	-0.207948	0.0886265	-2.34634	0.0189589	0.351326	1.6092	FALSE	-	0.207948
FBgn0003983	2L	13411141	13411631	-	Vm34Ca	Vitelline membrane 34Ca	CG9271	184.57	-0.274481	0.101472	-2.70498	0.00683092	0.217434	0.38049	FALSE	-	0.274481	184.57	-0.274124	0.101471	-2.70152	0.00690241	0.201765	1.6092	FALSE	-	0.274124
FBgn0003984	3L	5813338	5845664	-	vn	vein	CG10491	73.1836	0.0694353	0.201542	0.344521	0.730455	0.931736	1.64761	FALSE	+	0.0694353	73.1836	0.101169	0.201503	0.50207	0.615618	1	1.3062	FALSE	+	0.101169
FBgn0003996	X	2790599	2796466	-	w	white	CG2759	79.9223	-0.21757	0.206847	-1.05184	0.292874	0.784373	1.20139	FALSE	-	0.21757	79.9223	0.232789	0.207	1.12459	0.260765	0.995856	1.3062	FALSE	+	0.232789
FBgn0003997	3L	18167745	18185641	-	hid	head involution defective	CG5123	146.614	-0.0435794	0.168957	-0.257932	0.79646	0.953664	1.64761	FALSE	-	0.0435794	146.614	-0.0480195	0.169007	-0.284127	0.776313	1	1.6092	FALSE	-	0.0480195
FBgn0004003	2R	19249395	19250917	+	wbl	windbeutel	NA	8.75063	-0.0622443	0.134835	-0.461631	0.644346	0.973022	1.25034	FALSE	-	0.0622443	8.75063	-0.192238	0.134497	-1.42931	0.152916	1	0.25531	FALSE	-	0.192238
FBgn0004034	X	356509	361245	+	y	yellow	CG3757	18.0433	-0.0999348	0.197525	-0.505934	0.612903	0.929922	1.39404	FALSE	-	0.0999348	18.0433	-0.164193	0.197327	-0.832087	0.40536	1	0.738706	FALSE	-	0.164193
FBgn0004045	X	10053811	10055498	+	Yp1	Yolk protein 1	CG2985	215561	0.117667	0.166251	0.707766	0.479091	0.900258	1.25034	FALSE	+	0.117667	215561	-0.287656	0.166252	-1.73024	0.0835875	0.739159	1.31193	FALSE	-	0.287656
FBgn0004047	X	13759546	13761547	+	Yp3	Yolk protein 3	CG11129	136930	0.0525667	0.168827	0.311364	0.755524	0.872966	2.25	FALSE	+	0.0525667	136930	-0.571968	0.168829	-3.38785	0.000704431	0.0569856	1.3062	FALSE	-	0.571968
FBgn0004049	3R	13428867	13434984	-	yrt	yurt	CG9764	885.264	-0.0166084	0.115073	-0.144329	0.88524	1	1.19329	FALSE	-	0.0166084	885.264	-0.0435792	0.115177	-0.378367	0.705158	1	1.3062	FALSE	-	0.0435792
FBgn0004050	X	2447769	2450550	+	z	zeste	CG7803	785.081	0.0582284	0.109988	0.529405	0.596524	0.961382	1.20127	FALSE	+	0.0582284	785.081	0.119591	0.109929	1.08789	0.276645	1	1.31193	FALSE	+	0.119591
FBgn0004052	3L	15509061	15509513	+	Z600	Z600	CG17962	4.6949	-0.201463	0.111635	-1.80466	0.0711279	1	0	FALSE	-	0.201463	4.6949	-0.188762	0.111644	-1.69075	0.0908845	1	0.25531	FALSE	-	0.188762
FBgn0004053	3R	6752864	6754194	-	zen	zerknullt	CG1046	1.42374	-0.0447742	0.047866	-0.935408	0.349578	1	0	FALSE	-	0.0447742	1.42374	-0.045918	0.0478494	-0.959636	0.337238	1	0.25531	FALSE	-	0.045918
FBgn0004054	3R	6743135	6744136	-	zen2	zerknullt-related	CG1048	0.761297	-0.0182231	0.058131	-0.313482	0.753914	1	0	FALSE	-	0.0182231	0.761297	-0.0207856	0.0581103	-0.357691	0.720574	1	0	FALSE	-	0.0207856
FBgn0004055	2R	25012062	25031737	+	uzip	unzipped	CG3533	4906.09	0.098111	0.110366	0.888961	0.374024	0.689325	2.19951	FALSE	+	0.098111	4906.09	0.0806657	0.110381	0.730793	0.464906	1	0.968399	FALSE	+	0.0806657
FBgn0004057	X	19667252	19672353	+	Zw	Zwischenferment	CG12529	291.922	-0.303061	0.187252	-1.61847	0.105562	0.535132	1.10495	FALSE	-	0.303061	291.922	-0.267507	0.187224	-1.42881	0.153059	0.917854	1.20256	FALSE	-	0.267507
FBgn0004066	X	16276270	16277587	+	Prosalpha4	Proteasome alpha4 subunit	CG3422	589.989	-0.255308	0.179813	-1.41985	0.155651	0.623085	1.15348	FALSE	-	0.255308	589.989	-0.0806978	0.179706	-0.449054	0.653393	1	1.38031	FALSE	-	0.0806978
FBgn0004087	3R	16481167	16481878	+	Dhfr	Dihydrofolate reductase	CG14887	157.542	-0.296044	0.181312	-1.63279	0.102513	0.514548	1.17615	FALSE	-	0.296044	157.542	-0.0507849	0.180726	-0.281005	0.778706	1	1.6092	FALSE	-	0.0507849
FBgn0004101	2R	24342861	24376473	+	bs	blistered	CG3411	248.391	-0.0317092	0.182284	-0.173955	0.861901	1	1.25034	FALSE	-	0.0317092	248.391	0.0483256	0.182223	0.2652	0.790856	1	1.20256	FALSE	+	0.0483256
FBgn0004102	X	8630159	8650681	-	oc	ocelliless	CG12154	313.054	0.065006	0.182385	0.356423	0.721524	0.988244	1.33326	FALSE	+	0.065006	313.054	-0.0374844	0.182523	-0.205369	0.837284	1	1.31193	FALSE	-	0.0374844
FBgn0004103	3R	12423621	12425917	-	Pp1-87B	Protein phosphatase 1 at 87B	CG5650	3915.02	0.0347474	0.0863763	0.402279	0.687479	0.882913	1.96576	FALSE	+	0.0347474	3915.02	0.098274	0.086363	1.13792	0.255155	1	0.968399	FALSE	+	0.098274
FBgn0004106	2L	10384739	10386262	-	Cdk1	Cyclin-dependent kinase 1	CG5363	48.2423	-0.314751	0.128913	-2.44158	0.014623	0.166892	1.25034	FALSE	-	0.314751	48.2423	-0.192649	0.128944	-1.49405	0.135164	1	0.25531	FALSE	-	0.192649
FBgn0004107	3R	20735623	20738414	+	Cdk2	Cyclin-dependent kinase 2	CG10498	209.482	-0.213771	0.203364	-1.05117	0.293178	1	0.38049	FALSE	-	0.213771	209.482	-0.0654287	0.203305	-0.321825	0.747585	1	1.31193	FALSE	-	0.0654287
FBgn0004108	3L	16766072	16777465	+	Nrt	Neurotactin	CG9704	1112.61	0.115795	0.0839178	1.37986	0.167628	0.60312	1.33326	FALSE	+	0.115795	1112.61	-0.0592574	0.0843649	-0.702394	0.482433	1	1.34409	FALSE	-	0.0592574
FBgn0004110	3R	21378977	21381970	+	tin	tinman	CG7895	1.42325	0.000372814	0.0718925	0.00518571	0.995862	1	0	FALSE	+	0.000372814	1.42325	-0.00381727	0.071866	-0.0531165	0.957639	1	0.181204	FALSE	-	0.00381727
FBgn0004117	3R	15310193	15315197	+	Tm2	Tropomyosin 2	CG4843	686.794	-0.0297535	0.198284	-0.150055	0.880721	1	1.33326	FALSE	-	0.0297535	686.794	-0.26612	0.19835	-1.34167	0.179703	0.920892	1.38031	FALSE	-	0.26612
FBgn0004118	3R	24509228	24515106	-	nAChRbeta2	nicotinic Acetylcholine Receptor beta2	CG6798	2964.05	0.0606327	0.148334	0.408759	0.682716	0.844391	2.25	FALSE	+	0.0606327	2964.05	0.00296269	0.148358	0.0199699	0.984067	1	1.38031	FALSE	+	0.00296269
FBgn0004132	2R	7565873	7566738	-	boca	boca	CG30498	325.406	-0.0638183	0.161792	-0.394448	0.69325	1	1.17615	FALSE	-	0.0638183	325.406	0.0322247	0.161631	0.199373	0.841971	1	1.31193	FALSE	+	0.0322247
FBgn0004133	2R	7580488	7587079	-	blow	blown fuse	CG1363	441.726	0.276692	0.132789	2.08369	0.037188	0.295237	1.25034	FALSE	+	0.276692	441.726	0.300002	0.132795	2.25913	0.0238755	0.432597	1.38031	FALSE	+	0.300002
FBgn0004167	3L	3336860	3368133	+	kst	karst	CG12008	1416.62	-0.40161	0.202518	-1.98309	0.0473576	0.33709	1.25034	FALSE	-	0.40161	1416.62	-0.419782	0.202516	-2.07284	0.0381874	0.529111	1.34409	FALSE	-	0.419782
FBgn0004168	2R	19067155	19121958	+	5-HT1A	5-hydroxytryptamine (serotonin) receptor 1A	CG16720	1837.61	0.214576	0.0941025	2.28024	0.0225933	0.223737	1.19329	FALSE	+	0.214576	1837.61	0.0781202	0.0942861	0.828544	0.407362	1	1.3062	FALSE	+	0.0781202
FBgn0004169	X	13593474	13602578	-	up	upheld	CG7107	1084.01	-0.127667	0.192983	-0.661547	0.508262	0.900258	1.33326	FALSE	-	0.127667	1084.01	-0.337845	0.193033	-1.75019	0.0800848	0.722677	1.38031	FALSE	-	0.337845
FBgn0004170	X	396060	397497	+	sc	scute	NA	1.0418	-0.0350281	0.0450657	-0.777269	0.437	1	0	FALSE	-	0.0350281	1.0418	-0.0314654	0.0450495	-0.698462	0.484888	1	0.181204	FALSE	-	0.0314654
FBgn0004177	2L	7827650	7833576	+	mts	microtubule star	CG7109	5528.16	-0.078166	0.12265	-0.63731	0.523923	0.855876	1.67181	FALSE	-	0.078166	5528.16	0.132013	0.122604	1.07674	0.281594	0.998394	1.34409	FALSE	+	0.132013
FBgn0004179	3L	22267382	22273745	+	Csp	Cysteine string protein	CG6395	6392.41	0.0923571	0.0660638	1.398	0.162114	0.537033	1.67181	FALSE	+	0.0923571	6392.41	0.142044	0.0660598	2.15024	0.0315361	0.570142	0.968399	FALSE	+	0.142044
FBgn0004183	3R	4947933	4948096	-	snRNA:U1:82Eb	small nuclear RNA U1 at 82Eb	CR32862	0.954228	0.013082	0.0440403	0.297045	0.766432	1	0	FALSE	+	0.013082	0.954228	0.0200931	0.0440266	0.456385	0.648113	1	0.21909	FALSE	+	0.0200931
FBgn0004185	3R	23859467	23859630	-	snRNA:U1:95Ca	small nuclear RNA U1 at 95C a	CR31341	1.98799	-0.079122	0.0833207	-0.949608	0.342311	1	0	FALSE	-	0.079122	1.98799	0.0303617	0.0835505	0.363394	0.716311	1	0.186933	FALSE	+	0.0303617
FBgn0004186	3R	23827870	23828033	+	snRNA:U1:95Cb	small nuclear RNA U1 at 95C b	CR32866	1.05965	-0.018176	0.0660274	-0.275279	0.783102	1	0	FALSE	-	0.018176	1.05965	-0.0275619	0.0659973	-0.417622	0.676223	1	0.25531	FALSE	-	0.0275619
FBgn0004187	3R	23826334	23826497	+	snRNA:U1:95Cc	small nuclear RNA U1 at 95C c	CR31185	0.856345	-0.0340853	0.0437827	-0.778512	0.436267	1	0	FALSE	-	0.0340853	0.856345	-0.0344547	0.0437662	-0.787243	0.431139	1	0.21909	FALSE	-	0.0344547
FBgn0004188	3R	24556088	24556194	+	snRNA:U6:96Aa	small nuclear RNA U6 at 96A a	CR31379	5.40505	0.0651194	0.132132	0.492836	0.622128	1	0	FALSE	+	0.0651194	5.40505	0.0804836	0.132144	0.609062	0.542483	1	0.186933	FALSE	+	0.0804836
FBgn0004189	3R	24556692	24556798	+	snRNA:U6:96Ab	small nuclear RNA U6 at 96A b	CR32867	0.963177	-0.00612017	0.0439947	-0.139111	0.889362	1	0	FALSE	-	0.00612017	0.963177	0.0233481	0.0440003	0.530635	0.595672	1	0.186933	FALSE	+	0.0233481
FBgn0004190	3R	24557215	24557321	+	snRNA:U6:96Ac	small nuclear RNA U6 at 96A c	CR31539	1.49465	-0.0121561	0.0693086	-0.175391	0.860773	1	0	FALSE	-	0.0121561	1.49465	0.0114389	0.0693271	0.164999	0.868945	1	0.181204	FALSE	+	0.0114389
FBgn0004191	2L	13211925	13212116	-	snRNA:U2:34ABa	small nuclear RNA U2 at 34AB a	CR31850	0.561311	0.0368421	0.0428063	0.860671	0.389419	1	0.125338	FALSE	+	0.0368421	0.561311	0.00664391	0.042925	0.15478	0.876995	1	0.181204	FALSE	+	0.00664391
FBgn0004192	2L	13215839	13216030	+	snRNA:U2:34ABb	small nuclear RNA U2 at 34AB b	CR31854	1.76361	-0.0528472	0.0668929	-0.790026	0.429512	1	0	FALSE	-	0.0528472	1.76361	-0.0356612	0.0668921	-0.533116	0.593953	1	0	FALSE	-	0.0356612
FBgn0004197	3R	27172090	27194267	-	Ser	Serrate	NA	25.6435	0.0677287	0.206332	0.32825	0.742722	1	0.704137	FALSE	+	0.0677287	25.6435	0.0292537	0.206263	0.141827	0.887216	1	0.721299	FALSE	+	0.0292537
FBgn0004198	X	7608428	7678859	+	ct	cut	CG11387	1770.28	0.171742	0.139729	1.2291	0.219033	0.708083	1.19329	FALSE	+	0.171742	1770.28	0.0195174	0.139823	0.139587	0.888986	1	0.968399	FALSE	+	0.0195174
FBgn0004227	X	16361569	16371547	+	nonA	no on or off transient A	NA	3995.33	0.0723554	0.112779	0.641566	0.521155	0.808198	1.96576	FALSE	+	0.0723554	3995.33	0.0798736	0.112786	0.708186	0.47883	1	1.38031	FALSE	+	0.0798736
FBgn0004228	3L	15517424	15519592	-	mex1	midgut expression 1	CG7936	100.982	-0.750843	0.167024	-4.49543	6.94295e-06	0.000932507	1.39404	TRUE	-	0.750843	100.982	-0.510812	0.167127	-3.05643	0.00223989	0.128086	1.20256	FALSE	-	0.510812
FBgn0004237	3R	13656846	13660531	-	Hrb87F	Heterogeneous nuclear ribonucleoprotein at 87F	CG12749	2765.92	-0.19771	0.109372	-1.80768	0.0706561	0.414498	1.25034	FALSE	-	0.19771	2765.92	0.00674948	0.109259	0.0617751	0.950742	1	1.34409	FALSE	+	0.00674948
FBgn0004240	2R	18865765	18866260	+	DptA	Diptericin A	NA	5.6813	-0.0093431	0.124266	-0.0751861	0.940067	1	0	FALSE	-	0.0093431	5.6813	-0.0399262	0.124138	-0.321627	0.747735	1	0.25531	FALSE	-	0.0399262
FBgn0004242	2L	2772327	2799979	-	Syt1	Synaptotagmin 1	CG3139	23260.8	0.143784	0.0958641	1.49987	0.133647	0.431581	2.19951	FALSE	+	0.143784	23260.8	0.182043	0.0958663	1.89892	0.0575749	0.633581	1.38031	FALSE	+	0.182043
FBgn0004244	3L	9145838	9182149	-	Rdl	Resistant to dieldrin	CG10537	7765.12	0.0116776	0.124662	0.0936738	0.925368	0.948466	1.96576	FALSE	+	0.0116776	7765.12	0.150687	0.124645	1.20893	0.226689	0.977299	1.34409	FALSE	+	0.150687
FBgn0004359	3R	26881734	26910997	+	T48	Transcript 48	CG5507	347.09	0.142439	0.141155	1.0091	0.312928	0.823964	1.10495	FALSE	+	0.142439	347.09	0.111248	0.141313	0.787246	0.431138	1	1.31193	FALSE	+	0.111248
FBgn0004360	2R	9494166	9503188	+	Wnt2	Wnt oncogene analog 2	CG1916	3.28439	0.0282304	0.126701	0.222811	0.823683	1	0	FALSE	+	0.0282304	3.28439	0.0133964	0.126642	0.105781	0.915756	1	0.25531	FALSE	+	0.0133964
FBgn0004362	2R	21701458	21716727	+	HmgD	High mobility group protein D	CG17950	2287.9	-0.316922	0.140459	-2.25633	0.0240499	0.156893	2.25	FALSE	-	0.316922	2287.9	-0.18834	0.14043	-1.34117	0.179867	0.990113	0.968399	FALSE	-	0.18834
FBgn0004363	2L	10847227	10850848	-	porin	porin	CG6647	13295.9	-0.0252523	0.105888	-0.238482	0.811507	0.891624	2.19951	FALSE	-	0.0252523	13295.9	0.0837931	0.105877	0.791417	0.428701	1	1.3062	FALSE	+	0.0837931
FBgn0004364	2R	20111511	20116932	+	18w	18 wheeler	CG8896	886.584	0.245276	0.10676	2.29746	0.0215924	0.213407	1.25034	FALSE	+	0.245276	886.584	-0.105917	0.107447	-0.985754	0.324254	1	1.31193	FALSE	-	0.105917
FBgn0004367	X	16391698	16399850	+	mei-41	meiotic 41	NA	79.4797	-0.0468178	0.208794	-0.22423	0.822578	0.962433	1.64761	FALSE	-	0.0468178	79.4797	-0.186314	0.208823	-0.892212	0.372279	1	1.6092	FALSE	-	0.186314
FBgn0004368	X	4939128	4955916	+	Ptp4E	Protein tyrosine phosphatase 4E	NA	1573.58	0.309741	0.0962603	3.21775	0.00129202	0.0374135	1.19329	FALSE	+	0.309741	1573.58	-0.0223721	0.0966911	-0.231377	0.817022	1	0.968399	FALSE	-	0.0223721
FBgn0004369	3R	29377646	29487131	+	Ptp99A	Protein tyrosine phosphatase 99A	CG11516	3658.55	0.171216	0.0865005	1.97937	0.0477749	0.260075	1.96576	FALSE	+	0.171216	3658.55	0.0174646	0.0866263	0.201609	0.840223	1	1.3062	FALSE	+	0.0174646
FBgn0004370	X	11622015	11677338	+	Ptp10D	Protein tyrosine phosphatase 10D	CG1817	1184.71	0.173834	0.110768	1.56935	0.116567	0.537033	1.20127	FALSE	+	0.173834	1184.71	-0.0315638	0.111072	-0.284175	0.776276	1	1.3062	FALSE	-	0.0315638
FBgn0004372	3L	3024129	3026521	-	aly	always early	CG2075	20.327	-0.00233254	0.187518	-0.012439	0.990075	1	0.874124	FALSE	-	0.00233254	20.327	-0.0390377	0.187335	-0.208384	0.834929	1	0.721299	FALSE	-	0.0390377
FBgn0004373	3L	305393	319884	-	fwd	four wheel drive	CG7004	2235.13	0.0964241	0.0777959	1.23945	0.215179	0.535132	2.25	FALSE	+	0.0964241	2235.13	-0.0252233	0.0779806	-0.323456	0.74635	1	1.34409	FALSE	-	0.0252233
FBgn0004374	2L	20075757	20089698	+	neb	nebbish	CG10718	64.7683	-0.200468	0.209017	-0.959096	0.33751	0.781588	1.39404	FALSE	-	0.200468	64.7683	-0.112963	0.209015	-0.540456	0.588882	1	1.38031	FALSE	-	0.112963
FBgn0004378	3L	1241568	1245910	-	Klp61F	Kinesin-like protein at 61F	CG9191	36.808	-0.224656	0.125114	-1.79562	0.0725553	0.419649	1.25034	FALSE	-	0.224656	36.808	-0.0806961	0.125159	-0.644749	0.51909	1	0.875969	FALSE	-	0.0806961
FBgn0004379	3L	9362636	9367046	-	Klp67A	Kinesin-like protein at 67A	CG10923	64.801	-0.190694	0.168206	-1.13369	0.256923	0.709471	1.39404	FALSE	-	0.190694	64.801	-0.0798402	0.168244	-0.474549	0.635108	1	1.3062	FALSE	-	0.0798402
FBgn0004380	3L	5356864	5359392	-	Klp64D	Kinesin-like protein at 64D	CG10642	1615.53	0.0934849	0.104518	0.89444	0.371086	0.86172	1.15348	FALSE	+	0.0934849	1615.53	0.0745713	0.104571	0.713116	0.475774	1	1.31193	FALSE	+	0.0745713
FBgn0004381	3L	11795614	11798875	+	Klp68D	Kinesin-like protein at 68D	CG7293	1358.06	0.179199	0.095672	1.87306	0.0610605	0.369712	1.33326	FALSE	+	0.179199	1358.06	0.0452389	0.0959012	0.471724	0.637124	1	1.31193	FALSE	+	0.0452389
FBgn0004387	3R	27547775	27559145	-	Klp98A	Kinesin-like protein at 98A	CG5658	1274.03	0.108288	0.0979957	1.10503	0.269146	0.755089	1.25034	FALSE	+	0.108288	1274.03	-0.213076	0.0985252	-2.16265	0.0305681	0.484549	1.38031	FALSE	-	0.213076
FBgn0004389	3R	31193362	31194389	+	bnk	bottleneck	CG1480	0.527273	-0.0147843	0.0440951	-0.335282	0.737413	1	0	FALSE	-	0.0147843	0.527273	-0.00562375	0.0443027	-0.126939	0.898988	1	0.25531	FALSE	-	0.00562375
FBgn0004390	3L	9839093	9855285	-	RasGAP1	Ras GTPase activating protein 1	CG6721	1242.16	0.197278	0.088224	2.23611	0.0253449	0.238503	1.20127	FALSE	+	0.197278	1242.16	-0.086297	0.0887943	-0.971875	0.331113	1	1.34409	FALSE	-	0.086297
FBgn0004391	X	15455544	15462441	-	shtd	shattered	CG9198	281.536	0.00643904	0.18043	0.0356872	0.971532	1	0.38049	FALSE	+	0.00643904	281.536	-0.176584	0.180718	-0.977125	0.328507	1	1.3062	FALSE	-	0.176584
FBgn0004394	2L	12657165	12686306	+	pdm2	POU domain protein 2	NA	200.526	0.0616492	0.167135	0.368858	0.712234	1	1.17615	FALSE	+	0.0616492	200.526	-0.196061	0.167916	-1.16761	0.242964	0.995856	1.20256	FALSE	-	0.196061
FBgn0004395	3R	23149653	23157862	-	unk	unkempt	CG4620	1812.37	0.0809093	0.107523	0.752487	0.451758	0.899158	1.19329	FALSE	+	0.0809093	1812.37	0.0268169	0.107597	0.249235	0.803179	1	1.31193	FALSE	+	0.0268169
FBgn0004396	3L	15535395	15553214	+	CrebA	Cyclic-AMP response element binding protein A	CG7450	336.302	-0.112719	0.128666	-0.876056	0.381	0.826627	1.33326	FALSE	-	0.112719	336.302	-0.270004	0.129225	-2.08941	0.0366705	0.489738	1.6092	FALSE	-	0.270004
FBgn0004397	X	2214347	2222567	-	Vinc	Vinculin	CG3299	771.609	0.0281976	0.128083	0.220151	0.825754	1	1.25034	FALSE	+	0.0281976	771.609	-0.0132506	0.128173	-0.10338	0.917661	1	1.34409	FALSE	-	0.0132506
FBgn0004400	2R	17628491	17633516	-	rhi	rhino	NA	9.87452	-0.0936208	0.0904303	-1.03528	0.300537	0.922016	0.704137	FALSE	-	0.0936208	9.87452	-0.0291173	0.0904477	-0.321924	0.74751	1	0.721299	FALSE	-	0.0291173
FBgn0004401	3L	17638103	17645036	-	Pep	Protein on ecdysone puffs	CG6143	7131.48	0.170613	0.0635373	2.68524	0.0072478	0.0803647	1.96576	FALSE	+	0.170613	7131.48	0.155758	0.063564	2.45041	0.0142694	0.393756	0.968399	FALSE	+	0.155758
FBgn0004403	X	7933742	7934677	+	RpS14a	Ribosomal protein S14a	NA	7087.53	-0.181521	0.12998	-1.39653	0.162554	0.471995	2.25	FALSE	-	0.181521	7087.53	-0.12928	0.12997	-0.994692	0.319886	1	1.3062	FALSE	-	0.12928
FBgn0004404	X	7934898	7935792	+	RpS14b	Ribosomal protein S14b	NA	2636.28	-0.174042	0.120821	-1.4405	0.149727	0.485222	1.96576	FALSE	-	0.174042	2636.28	-0.108758	0.120778	-0.900477	0.367867	1	1.38031	FALSE	-	0.108758
FBgn0004406	2L	13823980	13827772	-	tam	tamas	NA	111.497	-0.112157	0.201488	-0.55664	0.577773	0.952856	1.20139	FALSE	-	0.112157	111.497	-0.0941853	0.201489	-0.467447	0.64018	1	1.3062	FALSE	-	0.0941853
FBgn0004407	2L	13831482	13833105	-	DNApol-gamma35	DNA polymerase gamma 35kD	CG33650	506.337	0.0977748	0.151002	0.647506	0.517305	0.925898	1.19329	FALSE	+	0.0977748	506.337	0.0399696	0.151105	0.264515	0.791383	1	1.3062	FALSE	+	0.0399696
FBgn0004419	2L	10239341	10242172	+	me31B	maternal expression at 31B	CG4916	2580.33	-0.298791	0.20339	-1.46905	0.141818	0.443513	2.19951	FALSE	-	0.298791	2580.33	-0.128453	0.203392	-0.631552	0.52768	1	1.38031	FALSE	-	0.128453
FBgn0004425	3L	1207371	1207981	+	LysB	Lysozyme B	CG1179	288.841	-1.43389	0.197738	-7.25146	4.12301e-13	4.51204e-10	1.02498	TRUE	-	1.43389	288.841	-1.46581	0.197706	-7.41408	1.22472e-13	1.51252e-10	1.31193	TRUE	-	1.46581
FBgn0004426	3L	1210485	1210726	+	LysC	Lysozyme C	CR9111	514.871	-0.488109	0.137306	-3.55489	0.000378137	0.0175188	1.17615	FALSE	-	0.488109	514.871	-0.467533	0.137305	-3.40506	0.000661494	0.0479538	1.6092	FALSE	-	0.467533
FBgn0004427	3L	1210717	1211196	-	LysD	Lysozyme D	CG9118	1336.34	-0.419162	0.138144	-3.03424	0.0024114	0.056348	1.15348	FALSE	-	0.419162	1336.34	-0.407899	0.138143	-2.95272	0.00314987	0.18078	0.968399	FALSE	-	0.407899
FBgn0004428	3L	1212827	1213406	+	LysE	Lysozyme E	CG1180	425.403	-0.451712	0.137608	-3.28259	0.00102858	0.0324789	1.19329	FALSE	-	0.451712	425.403	-0.427502	0.137608	-3.10667	0.00189205	0.106211	1.38031	FALSE	-	0.427502
FBgn0004429	3L	1218082	1218696	-	LysP	Lysozyme P	CG9116	648.333	0.0592256	0.133036	0.445185	0.656186	0.979487	1.25034	FALSE	+	0.0592256	648.333	-0.00573937	0.133033	-0.0431425	0.965588	1	1.38031	FALSE	-	0.00573937
FBgn0004430	3L	1227747	1228238	+	LysS	Lysozyme S	CG1165	7.55637	-0.10233	0.0634993	-1.61152	0.107067	1	0.125338	FALSE	-	0.10233	7.55637	-0.0998066	0.0634888	-1.57203	0.115943	1	0.181204	FALSE	-	0.0998066
FBgn0004431	3L	1194739	1195302	-	LysX	Lysozyme X	NA	17.3897	-0.563609	0.162102	-3.47689	0.000507274	0.0199867	1.25034	FALSE	-	0.563609	17.3897	-0.601606	0.161985	-3.71396	0.00020404	0.0742275	0.25531	FALSE	-	0.601606
FBgn0004432	X	16317673	16320370	-	Cyp1	Cyclophilin 1	NA	9342.87	-0.180232	0.0649206	-2.7762	0.00549986	0.0760842	1.67181	FALSE	-	0.180232	9342.87	0.219789	0.0647812	3.39279	0.000691835	0.0563752	1.3062	FALSE	+	0.219789
FBgn0004435	2R	12612740	12623197	+	Galphaq	G protein alpha q subunit	CG17759	4141.36	0.0492258	0.0910792	0.540473	0.588871	0.948466	1.25034	FALSE	+	0.0492258	4141.36	0.145336	0.0910405	1.59638	0.110403	0.8071	1.31193	FALSE	+	0.145336
FBgn0004436	3R	4948755	4952682	-	Ubc6	Ubiquitin conjugating enzyme 6	CG2013	3424.71	0.119281	0.0773131	1.54283	0.122872	0.539124	1.25034	FALSE	+	0.119281	3424.71	0.167268	0.0773081	2.16366	0.0304905	0.489738	1.31193	FALSE	+	0.167268
FBgn0004449	3L	22293044	22407863	-	Ten-m	Tenascin major	CG5723	5605.5	0.202112	0.101107	1.999	0.0456085	0.329558	1.25034	FALSE	+	0.202112	5605.5	0.00865635	0.101181	0.0855532	0.931822	1	0.968399	FALSE	+	0.00865635
FBgn0004456	X	13214409	13258490	-	mew	multiple edematous wings	CG1771	434.055	-0.0903064	0.13822	-0.653353	0.513529	0.90225	1.33326	FALSE	-	0.0903064	434.055	-0.305206	0.138746	-2.19975	0.0278249	0.477103	1.31193	FALSE	-	0.305206
FBgn0004463	2R	12039041	12042623	+	RpIII128	RNA polymerase III 128kD subunit	CG8344	295.008	-0.0750971	0.139186	-0.539546	0.58951	0.959413	1.19329	FALSE	-	0.0750971	295.008	-0.157483	0.139536	-1.12862	0.259059	1	1.20256	FALSE	-	0.157483
FBgn0004465	3L	16610662	16612199	-	Su(P)	Suppressor of ref(2)P sterility	CG4086	588.174	0.0134052	0.109425	0.122506	0.902498	1	1.15348	FALSE	+	0.0134052	588.174	0.00229555	0.109503	0.0209633	0.983275	1	1.34409	FALSE	+	0.00229555
FBgn0004507	2L	2130813	2137296	+	GlyP	Glycogen phosphorylase	CG7254	6791.65	0.143898	0.0798058	1.8031	0.071372	0.416254	1.25034	FALSE	+	0.143898	6791.65	0.146123	0.0798198	1.83066	0.0671512	0.678326	1.34409	FALSE	+	0.146123
FBgn0004509	3R	25347431	25473058	-	Fur1	Furin 1	CG10772	1552.65	0.0372577	0.0917171	0.406224	0.684578	0.971519	1.33326	FALSE	+	0.0372577	1552.65	0.0136877	0.0918045	0.149096	0.881478	1	1.31193	FALSE	+	0.0136877
FBgn0004510	3R	26910775	26912886	-	Ets97D	Ets at 97D	CG6338	255.87	0.040324	0.158126	0.255011	0.798714	1	1.17615	FALSE	+	0.040324	255.87	0.107442	0.158005	0.679989	0.496512	1	1.38031	FALSE	+	0.107442
FBgn0004511	X	11769769	11778784	-	dy	dusky	CG9355	6.70118	0.0646029	0.147512	0.437951	0.661422	1	0	FALSE	+	0.0646029	6.70118	0.127971	0.147717	0.866328	0.38631	1	0.181204	FALSE	+	0.127971
FBgn0004512	2R	12940323	12946347	-	Mdr49	Multi drug resistance 49	CG3879	1745.56	-0.0895837	0.0867556	-1.0326	0.301792	0.805909	1.15348	FALSE	-	0.0895837	1745.56	-0.194679	0.0869226	-2.23968	0.0251115	0.449561	1.34409	FALSE	-	0.194679
FBgn0004513	3L	6240500	6245746	-	Mdr65	Multi drug resistance 65	CG10181	3325.36	0.150403	0.119284	1.26087	0.207354	0.55545	1.96576	FALSE	+	0.150403	3325.36	0.213404	0.119277	1.78914	0.0735925	0.709079	1.34409	FALSE	+	0.213404
FBgn0004514	3L	22035003	22065279	+	Oct-TyrR	Octopamine-Tyramine receptor	CG7485	740.351	0.171737	0.129976	1.3213	0.186402	0.65127	1.25034	FALSE	+	0.171737	740.351	0.0702398	0.130191	0.539514	0.589532	1	1.38031	FALSE	+	0.0702398
FBgn0004516	3L	4074077	4088744	-	Gad1	Glutamic acid decarboxylase 1	CG14994	18942	0.158787	0.103872	1.52868	0.126343	0.545312	1.25034	FALSE	+	0.158787	18942	0.0615676	0.103886	0.592648	0.553417	1	1.3062	FALSE	+	0.0615676
FBgn0004552	3L	4141467	4142070	+	Akh	Adipokinetic hormone	NA	685.491	0.0932238	0.195198	0.477585	0.632945	0.981623	1.20127	FALSE	+	0.0932238	685.491	-0.552621	0.195389	-2.82831	0.00467951	0.187093	1.31193	FALSE	-	0.552621
FBgn0004554	3R	17610856	17611511	-	Edg91	Ecdysone-dependent gene 91	CG7539	11.5268	0.202494	0.165046	1.2269	0.219861	0.669491	1.39404	FALSE	+	0.202494	11.5268	0.0341279	0.164583	0.207359	0.835729	1	0.738706	FALSE	+	0.0341279
FBgn0004556	3L	16728496	16730818	-	Dbp73D	Dead box protein 73D	CG9680	118.629	-0.244938	0.200699	-1.22042	0.222305	0.756922	1.02498	FALSE	-	0.244938	118.629	-0.0118763	0.200454	-0.059247	0.952755	1	1.6092	FALSE	-	0.0118763
FBgn0004567	2L	3836840	3839185	+	slp2	sloppy paired 2	CG2939	190.117	0.0579545	0.175569	0.330094	0.741329	1	1.02498	FALSE	+	0.0579545	190.117	0.000970996	0.175761	0.00552454	0.995592	1	1.38031	FALSE	+	0.000970996
FBgn0004569	3L	16470386	16483650	-	aos	argos	CG4531	106.784	0.119974	0.188378	0.636881	0.524202	0.970161	1.02498	FALSE	+	0.119974	106.784	0.216016	0.188164	1.14802	0.25096	0.992424	1.31193	FALSE	+	0.216016
FBgn0004573	3R	30968236	31016875	-	5-HT7	5-hydroxytryptamine (serotonin) receptor 7	CG12073	703.26	0.239873	0.137186	1.74853	0.0803721	0.45399	1.20127	FALSE	+	0.239873	703.26	0.0827844	0.137453	0.602275	0.546991	1	1.31193	FALSE	+	0.0827844
FBgn0004574	3L	4136359	4138996	-	Rop	Ras opposite	CG15811	7909.63	0.140875	0.10335	1.36308	0.172858	0.551293	1.67181	FALSE	+	0.140875	7909.63	0.0568004	0.103378	0.549442	0.582702	1	1.34409	FALSE	+	0.0568004
FBgn0004575	3R	10190689	10222442	+	Syn	Synapsin	CG3985	11185.2	0.201992	0.100599	2.00788	0.0446555	0.325699	1.25034	FALSE	+	0.201992	11185.2	0.121936	0.100621	1.21183	0.225576	1	0.968399	FALSE	+	0.121936
FBgn0004577	3R	17014576	17027987	+	Pxd	Peroxidase	CG3477	0.997836	-0.0476299	0.0558936	-0.852153	0.394129	1	0	FALSE	-	0.0476299	0.997836	-0.0143291	0.0559133	-0.256274	0.797739	1	0.21909	FALSE	-	0.0143291
FBgn0004580	2R	16973927	16996057	+	Cbp53E	Calbindin 53E	CG6702	11187.4	0.146547	0.0988356	1.48273	0.138146	0.434333	2.25	FALSE	+	0.146547	11187.4	0.149548	0.0988425	1.51299	0.130283	0.843301	1.38031	FALSE	+	0.149548
FBgn0004581	2R	23853270	23858921	-	bgcn	benign gonial cell neoplasm	CG30170	2.93312	0.0192367	0.118536	0.162286	0.87108	1	0	FALSE	+	0.0192367	2.93312	-0.0124887	0.118419	-0.105463	0.916009	1	0.21909	FALSE	-	0.0124887
FBgn0004583	2L	431227	448701	+	ex	expanded	CG4114	437.894	0.136502	0.127012	1.07472	0.282501	0.80005	1.10495	FALSE	+	0.136502	437.894	-0.346587	0.128463	-2.69795	0.00697684	0.226444	1.31193	FALSE	-	0.346587
FBgn0004584	2L	2969773	2972508	-	Rrp1	Recombination repair protein 1	CG3178	273.006	-0.123348	0.193274	-0.638203	0.523342	1	0.38049	FALSE	-	0.123348	273.006	-0.157303	0.193335	-0.813629	0.415858	1	1.3062	FALSE	-	0.157303
FBgn0004587	3R	13661311	13666891	+	B52	B52	NA	10389.6	0.191072	0.0775799	2.4629	0.0137817	0.120985	1.96576	FALSE	+	0.191072	10389.6	0.0703971	0.0776236	0.906903	0.364458	1	1.34409	FALSE	+	0.0703971
FBgn0004595	3R	11328480	11407627	+	pros	prospero	CG17228	10753.7	0.0742877	0.139158	0.533837	0.593454	0.842533	1.96576	FALSE	+	0.0742877	10753.7	0.0816773	0.13916	0.58693	0.55725	1	1.3062	FALSE	+	0.0816773
FBgn0004597	3R	14889004	14890205	-	CycC	Cyclin C	CG7281	196.891	-0.104151	0.17366	-0.599744	0.548677	0.929063	1.25034	FALSE	-	0.104151	196.891	-0.0142167	0.173498	-0.0819416	0.934693	1	1.3062	FALSE	-	0.0142167
FBgn0004598	X	16373086	16381782	+	Fur2	Furin 2	CG18734	2936.05	0.186772	0.0846521	2.20635	0.0273597	0.243231	1.25034	FALSE	+	0.186772	2936.05	-0.133284	0.0849403	-1.56915	0.116614	0.82506	1.31193	FALSE	-	0.133284
FBgn0004606	3R	30765926	30789202	+	zfh1	Zn finger homeodomain 1	CG1322	609.694	0.15171	0.119018	1.27468	0.202424	0.686943	1.20127	FALSE	+	0.15171	609.694	-0.032141	0.119414	-0.269156	0.787809	1	1.3062	FALSE	-	0.032141
FBgn0004607	4	501810	540874	+	zfh2	Zn finger homeodomain 2	CG1449	3524.5	0.044992	0.120891	0.372169	0.709767	0.857552	2.25	FALSE	+	0.044992	3524.5	-0.000402361	0.120926	-0.00332734	0.997345	1	1.3062	FALSE	-	0.000402361
FBgn0004611	2L	305935	355566	+	Plc21C	Phospholipase C at 21C	CG4574	5977.19	0.182608	0.0801678	2.27782	0.0227371	0.165844	1.96576	FALSE	+	0.182608	5977.19	0.129658	0.0802085	1.61651	0.105985	0.783261	1.38031	FALSE	+	0.129658
FBgn0004618	3R	18367927	18372738	-	gl	glass	CG7672	77.34	0.261719	0.199635	1.31098	0.189863	0.578822	1.64761	FALSE	+	0.261719	77.34	0.221009	0.199721	1.10659	0.268473	0.996914	1.3062	FALSE	+	0.221009
FBgn0004619	3L	6624032	6635059	+	GluRIA	Glutamate receptor IA	NA	1547.62	0.159198	0.128229	1.24151	0.214418	0.674962	1.33326	FALSE	+	0.159198	1547.62	-0.00243741	0.128377	-0.0189864	0.984852	1	1.38031	FALSE	-	0.00243741
FBgn0004620	2L	5555072	5558994	+	GluRIIA	Glutamate receptor IIA	CG6992	508.502	0.118666	0.143865	0.824843	0.40946	0.879833	1.19329	FALSE	+	0.118666	508.502	0.0809257	0.143974	0.562087	0.574057	1	1.3062	FALSE	+	0.0809257
FBgn0004622	3R	29950796	29969447	-	TkR99D	Tachykinin-like receptor at 99D	CG7887	686.931	0.14494	0.131767	1.09997	0.271345	0.756922	1.25034	FALSE	+	0.14494	686.931	0.0993429	0.131897	0.753187	0.451338	1	1.56207	FALSE	+	0.0993429
FBgn0004623	3L	19687637	19689992	+	Gbeta76C	G protein beta-subunit 76C	CG8770	880.941	0.233705	0.156712	1.49131	0.135881	0.575555	1.19329	FALSE	+	0.233705	880.941	0.374348	0.15658	2.39077	0.016813	0.368588	1.31193	FALSE	+	0.374348
FBgn0004629	3R	14569103	14569644	-	Cys	Cystatin-like	CG8050	1484.39	-0.186589	0.180022	-1.03648	0.299978	0.778974	1.25034	FALSE	-	0.186589	1484.39	-0.0391301	0.17998	-0.217414	0.827886	1	1.38031	FALSE	-	0.0391301
FBgn0004635	3L	1463811	1468944	+	rho	rhomboid	CG1004	744.823	0.229496	0.128107	1.79144	0.0732228	0.421499	1.25034	FALSE	+	0.229496	744.823	-0.0222311	0.128536	-0.172956	0.862686	1	1.38031	FALSE	-	0.0222311
FBgn0004636	3L	1859115	1862239	-	Rap1	Rap1 GTPase	CG1956	2060.87	-0.0460463	0.0852368	-0.540216	0.589048	0.948466	1.25034	FALSE	-	0.0460463	2060.87	0.00205464	0.0852168	0.0241107	0.980764	1	1.38031	FALSE	+	0.00205464
FBgn0004638	2R	13495222	13502841	-	drk	downstream of receptor kinase	CG6033	1550.35	0.0666579	0.0960174	0.694227	0.48754	0.920917	1.15348	FALSE	+	0.0666579	1550.35	-0.0507622	0.0962024	-0.527661	0.597735	1	0.968399	FALSE	-	0.0507622
FBgn0004643	X	2604197	2606824	+	Zw10	Zeste-white 10	CG9900	481.087	-0.100966	0.141746	-0.712299	0.476279	0.888088	1.33326	FALSE	-	0.100966	481.087	-0.00539843	0.141591	-0.0381269	0.969586	1	1.6092	FALSE	-	0.00539843
FBgn0004644	3R	23128169	23141906	-	hh	hedgehog	CG4637	10.2958	-0.132557	0.127548	-1.03928	0.298677	0.87797	0.874124	FALSE	-	0.132557	10.2958	-0.235899	0.12734	-1.85252	0.0639513	1	0.25531	FALSE	-	0.235899
FBgn0004646	X	6973620	6991318	-	ogre	optic ganglion reduced	CG3039	2596.03	0.295949	0.0950157	3.11474	0.00184108	0.0315657	2.25	FALSE	+	0.295949	2596.03	0.141263	0.0951613	1.48446	0.137686	0.863042	1.3062	FALSE	+	0.141263
FBgn0004647	X	3134870	3172221	+	N	Notch	CG3936	714.049	0.215217	0.144294	1.49152	0.135824	0.562893	1.25034	FALSE	+	0.215217	714.049	-0.0183958	0.14458	-0.127236	0.898753	1	1.34409	FALSE	-	0.0183958
FBgn0004648	X	496446	509072	+	svr	silver	CG4122	9991.86	0.0389829	0.0929728	0.419294	0.675001	0.879833	1.96576	FALSE	+	0.0389829	9991.86	-0.0220639	0.092994	-0.237261	0.812454	1	1.34409	FALSE	-	0.0220639
FBgn0004649	X	14193214	14199958	+	yl	yolkless	CG1372	598.679	-0.169372	0.0894642	-1.89318	0.0583339	0.371833	1.25034	FALSE	-	0.169372	598.679	-0.131707	0.0894642	-1.47218	0.140972	0.866179	1.31193	FALSE	-	0.131707
FBgn0004650	X	1322513	1329438	+	fs(1)N	female sterile (1) Nasrat	CG11411	61.9427	-0.297259	0.122138	-2.43379	0.0149417	0.174021	1.20139	FALSE	-	0.297259	61.9427	-0.192806	0.122155	-1.57837	0.114481	0.820807	1.3062	FALSE	-	0.192806
FBgn0004652	3R	18414273	18545586	-	fru	fruitless	CG14307	2835.3	0.278408	0.10092	2.7587	0.00580319	0.0644527	2.25	FALSE	+	0.278408	2835.3	0.0187498	0.101109	0.185441	0.852883	1	1.3062	FALSE	+	0.0187498
FBgn0004654	X	2145136	2148566	+	Pgd	Phosphogluconate dehydrogenase	CG3724	912.734	-0.479808	0.173686	-2.7625	0.00573603	0.0890665	1.33326	FALSE	-	0.479808	912.734	-0.484774	0.17371	-2.79071	0.00525924	0.183828	1.56207	FALSE	-	0.484774
FBgn0004655	X	2149936	2158983	-	wapl	wings apart-like	NA	1663.59	0.185058	0.123246	1.50153	0.133218	0.571805	1.19329	FALSE	+	0.185058	1663.59	-0.169793	0.123559	-1.37419	0.169384	0.920892	1.31193	FALSE	-	0.169793
FBgn0004656	X	8037808	8061436	-	fs(1)h	female sterile (1) homeotic	CG2252	3618.27	0.0326433	0.167934	0.194382	0.845877	1	1.25034	FALSE	+	0.0326433	3618.27	-0.0513859	0.167947	-0.305965	0.759632	1	0.968399	FALSE	-	0.0513859
FBgn0004657	X	8061645	8070237	+	mys	myospheroid	CG1560	1419.87	-0.0826393	0.142559	-0.579684	0.562128	0.956171	1.15348	FALSE	-	0.0826393	1419.87	-0.245667	0.142694	-1.72164	0.0851353	0.731215	1.38031	FALSE	-	0.245667
FBgn0004666	3R	13057755	13078124	+	sim	single-minded	CG7771	117.793	0.0594875	0.18117	0.328351	0.742646	1	1.20139	FALSE	+	0.0594875	117.793	-0.0811537	0.181648	-0.446763	0.655046	1	1.20256	FALSE	-	0.0811537
FBgn0004687	X	5619136	5622539	-	Mlc-c	Myosin light chain cytoplasmic	CG3201	1535.97	-0.433571	0.167112	-2.5945	0.00947295	0.129277	1.20127	FALSE	-	0.433571	1535.97	-0.328552	0.167086	-1.96637	0.049256	0.595621	1.34409	FALSE	-	0.328552
FBgn0004698	2R	15311510	15318239	+	Xpc	Xeroderma pigmentosum, complementation group C	CG8153	2210.24	0.0769076	0.0904662	0.850125	0.395255	0.696447	2.25	FALSE	+	0.0769076	2210.24	-0.0490164	0.0906211	-0.540893	0.588581	1	1.34409	FALSE	-	0.0490164
FBgn0004777	3R	6686728	6688039	+	Ccp84Ag	Ccp84Ag	CG2342	0.693761	-0.0224439	0.0486636	-0.461205	0.644652	1	0	FALSE	-	0.0224439	0.693761	-0.00693893	0.0487171	-0.142433	0.886738	1	0	FALSE	-	0.00693893
FBgn0004779	3R	6690887	6691758	-	Ccp84Ae	Ccp84Ae	CG1330	0.459315	0.0173056	0.0424706	0.407471	0.683662	1	0	FALSE	+	0.0173056	0.459315	0.0182568	0.0425771	0.428793	0.668074	1	0.25531	FALSE	+	0.0182568
FBgn0004782	3R	6701968	6702877	-	Ccp84Ab	Ccp84Ab	CG1252	0	NA	NA	NA	NA	NA	NA	NA	NA	NA	0	NA	NA	NA	NA	NA	NA	NA	NA	NA
FBgn0004784	2R	16898535	16901575	+	inaC	inactivation no afterpotential C	CG6518	724.411	0.213182	0.186755	1.14151	0.25366	0.719849	1.33326	FALSE	+	0.213182	724.411	0.19318	0.186762	1.03436	0.300966	1	1.3062	FALSE	+	0.19318
FBgn0004795	2R	23632610	23654820	+	retn	retained	NA	243.988	-0.280019	0.196293	-1.42654	0.153714	0.913187	0.38049	FALSE	-	0.280019	243.988	-0.21876	0.196294	-1.11445	0.265085	0.995856	1.31193	FALSE	-	0.21876
FBgn0004797	2L	16816660	16826964	+	mdy	midway	NA	556.119	0.0978798	0.151556	0.645835	0.518386	0.924507	1.20127	FALSE	+	0.0978798	556.119	-0.00530482	0.151725	-0.0349635	0.972109	1	1.3062	FALSE	-	0.00530482
FBgn0004811	2L	19792773	19795851	-	fs(2)ltoPP43	female sterile (2) ltoPP43	CG10528	534.908	-0.0386801	0.136834	-0.282678	0.777424	1	1.19329	FALSE	-	0.0386801	534.908	0.0046368	0.136799	0.0338951	0.972961	1	1.31193	FALSE	+	0.0046368
FBgn0004828	X	9152523	9156669	-	His3.3B	Histone H3.3B	CG8989	15840.6	0.103008	0.120788	0.852799	0.393771	0.775107	1.67181	FALSE	+	0.103008	15840.6	0.150985	0.120786	1.25001	0.211294	0.977299	1.3062	FALSE	+	0.150985
FBgn0004832	X	4102955	4104197	-	Xpac	Xeroderma pigmentosum group A-like	CG6358	161.923	0.0702998	0.173627	0.40489	0.685558	0.993079	1.25034	FALSE	+	0.0702998	161.923	0.0510304	0.173693	0.293797	0.768913	1	1.20256	FALSE	+	0.0510304
FBgn0004837	2L	15039488	15043334	+	Su(H)	Suppressor of Hairless	CG3497	247.7	-0.00105026	0.161915	-0.00648645	0.994825	1	1.17615	FALSE	-	0.00105026	247.7	-0.0340959	0.162074	-0.210373	0.833377	1	1.20256	FALSE	-	0.0340959
FBgn0004838	2L	6920704	6932057	+	Hrb27C	Heterogeneous nuclear ribonucleoprotein at 27C	NA	9358.64	-0.109217	0.118023	-0.925394	0.354761	0.669491	2.25	FALSE	-	0.109217	9358.64	0.0438062	0.118004	0.371225	0.71047	1	0.968399	FALSE	+	0.0438062
FBgn0004839	2R	12001473	12019846	-	otk	off-track	CG8967	201.164	0.159961	0.165611	0.965881	0.334104	0.810585	1.25034	FALSE	+	0.159961	201.164	-0.0717045	0.166333	-0.431091	0.666402	1	1.6092	FALSE	-	0.0717045
FBgn0004841	3R	10737592	10751228	-	TkR86C	Tachykinin-like receptor at 86C	CG6515	294.268	0.154798	0.152133	1.01752	0.308908	0.80642	1.17615	FALSE	+	0.154798	294.268	-0.00486728	0.15261	-0.0318935	0.974557	1	1.3062	FALSE	-	0.00486728
FBgn0004842	3R	26996980	27057935	+	RYa-R	RYamide receptor	CG5811	61.6104	-0.0574042	0.209013	-0.274643	0.78359	1	1.02498	FALSE	-	0.0574042	61.6104	-0.0705001	0.209012	-0.337302	0.735889	1	1.20256	FALSE	-	0.0705001
FBgn0004852	3L	19939287	19977960	+	Ac76E	Adenylyl cyclase 76E	CG7978	2266.59	0.202002	0.100251	2.01496	0.0439093	0.231218	2.19951	FALSE	+	0.202002	2266.59	-0.0293252	0.100458	-0.291915	0.770352	1	0.968399	FALSE	-	0.0293252
FBgn0004854	X	17314581	17324175	+	B-H2	BarH2	CG5488	25.625	0.0609343	0.190871	0.319244	0.749542	1	0.704137	FALSE	+	0.0609343	25.625	0.0853441	0.190886	0.447094	0.654807	1	0.827004	FALSE	+	0.0853441
FBgn0004855	3R	14309089	14310178	+	RpII15	RNA polymerase II 15kD subunit	CG3284	201.25	-0.190097	0.154248	-1.23241	0.217796	0.999984	0.38049	FALSE	-	0.190097	201.25	-0.028602	0.153612	-0.186197	0.852291	1	1.3062	FALSE	-	0.028602
FBgn0004856	X	9103870	9106604	-	Bx42	Bx42	CG8264	711.233	-0.0268949	0.134671	-0.199708	0.841709	1	1.20127	FALSE	-	0.0268949	711.233	-0.101414	0.134835	-0.752137	0.451969	1	1.3062	FALSE	-	0.101414
FBgn0004858	2L	14390628	14409549	-	elB	elbow B	CG4220	610.473	0.0990042	0.112439	0.880511	0.378582	0.85863	1.19329	FALSE	+	0.0990042	610.473	0.104351	0.112475	0.927775	0.353524	1	1.34409	FALSE	+	0.104351
FBgn0004859	4	47710	57041	-	ci	cubitus interruptus	CG2125	339.636	-0.109648	0.129927	-0.843919	0.398715	0.889126	1.10495	FALSE	-	0.109648	339.636	-0.0427755	0.129718	-0.329757	0.741584	1	1.20256	FALSE	-	0.0427755
FBgn0004860	X	2115727	2123286	-	ph-d	polyhomeotic distal	CG3895	865.731	0.253399	0.102496	2.47228	0.0134254	0.162045	1.20127	FALSE	+	0.253399	865.731	-0.0842337	0.10322	-0.816063	0.414464	1	1.56207	FALSE	-	0.0842337
FBgn0004861	X	2126210	2138371	-	ph-p	polyhomeotic proximal	NA	1038.22	0.268072	0.108207	2.47739	0.0132345	0.15649	1.25034	FALSE	+	0.268072	1038.22	-0.11634	0.108864	-1.06867	0.285218	1	0.968399	FALSE	-	0.11634
FBgn0004862	3R	21388880	21390449	+	bap	bagpipe	CG7902	21.8072	0.076232	0.195008	0.390917	0.695859	1	0.704137	FALSE	+	0.076232	21.8072	-0.138202	0.194537	-0.710419	0.477445	1	0.721299	FALSE	-	0.138202
FBgn0004863	3R	21499986	21512814	+	C15	C15	CG7937	57.6006	0.0714674	0.208098	0.343431	0.731274	0.979298	1.39404	FALSE	+	0.0714674	57.6006	0.0634951	0.208102	0.305115	0.760279	1	1.31193	FALSE	+	0.0634951
FBgn0004864	X	11360930	11368098	-	hop	hopscotch	CG1594	801.765	0.0912454	0.137511	0.66355	0.506978	0.920917	1.20127	FALSE	+	0.0912454	801.765	-0.124849	0.137835	-0.905783	0.365051	1	1.34409	FALSE	-	0.124849
FBgn0004865	3L	21226609	21266503	+	Eip78C	Ecdysone-induced protein 78C	CG18023	1292.1	0.214853	0.106808	2.01158	0.0442638	0.338894	1.15348	FALSE	+	0.214853	1292.1	0.0644031	0.107057	0.60158	0.547454	1	0.968399	FALSE	+	0.0644031
FBgn0004867	2L	9896265	9897552	-	RpS2	Ribosomal protein S2	CG5920	11722.6	-0.14744	0.14464	-1.01936	0.308033	0.6262	2.25	FALSE	-	0.14744	11722.6	-0.276671	0.144651	-1.91268	0.0557896	0.641257	1.31193	FALSE	-	0.276671
FBgn0004868	2L	9491176	9494876	-	Gdi	GDP dissociation inhibitor	CG4422	4556.05	-0.0212548	0.0734708	-0.289296	0.772354	1	1.25034	FALSE	-	0.0212548	4556.05	-0.0499868	0.0735009	-0.680085	0.496451	1	1.3062	FALSE	-	0.0499868
FBgn0004870	3L	1036369	1101089	-	bab1	bric a brac 1	CG9097	421.868	0.144769	0.138013	1.04895	0.2942	0.80954	1.10495	FALSE	+	0.144769	421.868	-0.0104819	0.138419	-0.0757259	0.939637	1	1.3062	FALSE	-	0.0104819
FBgn0004872	2L	10982205	10987420	-	piwi	P-element induced wimpy testis	NA	286.665	-0.254218	0.209017	-1.21625	0.223888	0.758555	1.02498	FALSE	-	0.254218	286.665	-0.231869	0.209017	-1.10933	0.267289	0.996914	1.31193	FALSE	-	0.231869
FBgn0004875	3L	3818679	3842326	+	enc	encore	CG10847	4499.96	0.181876	0.0980025	1.85583	0.0634771	0.289458	2.19951	FALSE	+	0.181876	4499.96	0.0020092	0.0980997	0.0204812	0.983659	1	1.3062	FALSE	+	0.0020092
FBgn0004876	3R	19044882	19094270	-	cdi	center divider	CG6027	995.503	-0.151729	0.173442	-0.874811	0.381677	0.846574	1.25034	FALSE	-	0.151729	995.503	-0.301692	0.173544	-1.73842	0.0821364	0.738873	1.3062	FALSE	-	0.301692
FBgn0004878	3R	5712975	5716805	-	cas	castor	CG2102	6.74167	-0.195078	0.152575	-1.27857	0.201048	1	0	FALSE	-	0.195078	6.74167	-0.0710345	0.153073	-0.464057	0.642607	1	0.21909	FALSE	-	0.0710345
FBgn0004880	3L	3983896	3994003	+	scrt	scratch	CG1130	3380.21	0.156921	0.0975343	1.60889	0.107641	0.443494	1.67181	FALSE	+	0.156921	3380.21	0.26459	0.0974948	2.71388	0.00664995	0.220627	1.34409	FALSE	+	0.26459
FBgn0004882	3R	23260610	23280856	-	orb	oo18 RNA-binding protein	CG10868	1041.06	-0.243178	0.160565	-1.51452	0.129895	0.572877	1.15348	FALSE	-	0.243178	1041.06	-0.114129	0.160507	-0.711057	0.477049	1	1.3062	FALSE	-	0.114129
FBgn0004885	3R	24719697	24749125	+	tok	tolkin	CG6863	4291.1	0.238002	0.0883063	2.69518	0.00703506	0.105458	1.25034	FALSE	+	0.238002	4291.1	-0.0891491	0.0884921	-1.00742	0.313731	1	1.31193	FALSE	-	0.0891491
FBgn0004888	3L	3814211	3818383	+	Scsalpha	Succinyl coenzyme A synthetase alpha subunit	CG1065	3224.95	-0.00286201	0.105377	-0.0271598	0.978332	0.931736	2.19951	FALSE	-	0.00286201	3224.95	0.144262	0.105307	1.36991	0.170714	0.920892	1.3062	FALSE	+	0.144262
FBgn0004889	3R	10126129	10139772	-	tws	twins	CG6235	2062.54	-0.0303527	0.118396	-0.256367	0.797668	1	1.15348	FALSE	-	0.0303527	2062.54	-0.0304405	0.118434	-0.257026	0.797159	1	1.34409	FALSE	-	0.0304405
FBgn0004892	2L	3578013	3580769	-	sob	sister of odd and bowl	CG3242	8.65304	-0.165389	0.131999	-1.25296	0.210222	0.779134	0.874124	FALSE	-	0.165389	8.65304	-0.101705	0.132078	-0.770038	0.441277	1	0.25531	FALSE	-	0.101705
FBgn0004893	2L	3771700	3784121	+	bowl	brother of odd with entrails limited	CG10021	190.202	-0.113697	0.202581	-0.561243	0.574632	0.956543	1.17615	FALSE	-	0.113697	190.202	-0.119494	0.202609	-0.589777	0.55534	1	1.38031	FALSE	-	0.119494
FBgn0004895	3L	4018878	4021279	+	FoxL1	Forkhead box L1	NA	0.635605	0.0119662	0.0559032	0.214052	0.830506	1	0	FALSE	+	0.0119662	0.635605	0.0260691	0.0561214	0.464513	0.64228	1	0.25531	FALSE	+	0.0260691
FBgn0004896	2R	22868159	22870706	+	fd59A	forkhead domain 59A	CG3668	354.315	0.168969	0.168109	1.00511	0.314842	0.795098	1.25034	FALSE	+	0.168969	354.315	0.0982463	0.168269	0.583863	0.559312	1	1.31193	FALSE	+	0.0982463
FBgn0004897	3R	25082684	25084878	+	fd96Ca	forkhead domain 96Ca	CG11921	7.85792	-0.0829381	0.165881	-0.499987	0.617085	1	0	FALSE	-	0.0829381	7.85792	-0.134318	0.165631	-0.810949	0.417395	1	0.181204	FALSE	-	0.134318
FBgn0004898	3R	25095012	25096099	+	fd96Cb	forkhead domain 96Cb	CG11922	11.6861	0.0228451	0.172258	0.132621	0.894493	1	0.704137	FALSE	+	0.0228451	11.6861	0.0610303	0.172361	0.354083	0.723276	1	0.721299	FALSE	+	0.0610303
FBgn0004901	3R	7909598	7911779	-	Prat	Phosphoribosylamidotransferase	CG2867	100.345	-0.247629	0.206376	-1.1999	0.23018	0.764577	1.02498	FALSE	-	0.247629	100.345	-0.0946119	0.206413	-0.458361	0.646693	1	1.31193	FALSE	-	0.0946119
FBgn0004903	3R	26872129	26875742	-	Rb97D	Ribonuclear protein at 97D	CG6354	1724.92	0.0213114	0.0865845	0.246134	0.805579	1	1.15348	FALSE	+	0.0213114	1724.92	0.0560499	0.086585	0.64734	0.517412	1	1.31193	FALSE	+	0.0560499
FBgn0004907	2R	10099677	10109687	+	14-3-3zeta	14-3-3zeta	NA	28280.2	0.0244757	0.0762434	0.32102	0.748195	0.870395	2.25	FALSE	+	0.0244757	28280.2	0.0924824	0.0762407	1.21303	0.225118	0.977299	1.34409	FALSE	+	0.0924824
FBgn0004908	3R	8341100	8341872	+	Arl2	ADP ribosylation factor-like 2	CG7435	209.973	-0.155884	0.163883	-0.951189	0.341508	0.851319	1.10495	FALSE	-	0.155884	209.973	0.0375487	0.16335	0.229866	0.818196	1	1.20256	FALSE	+	0.0375487
FBgn0004910	3L	3909973	3935617	-	Eip63F-1	Ecdysone-induced protein 63F 1	CG15855	1930.41	0.0959025	0.101145	0.948171	0.343042	0.826355	1.20127	FALSE	+	0.0959025	1930.41	0.0442625	0.101235	0.437224	0.661949	1	1.31193	FALSE	+	0.0442625
FBgn0004911	3L	3934718	3935992	+	asRNA:Eig63F-2	antisense RNA:Ecdysone-induced gene 63F 2	CR32265	10.0194	0.0207984	0.158949	0.13085	0.895894	1	0.704137	FALSE	+	0.0207984	10.0194	0.0205717	0.158882	0.129478	0.89698	1	0.827004	FALSE	+	0.0205717
FBgn0004913	3R	4906622	4910081	+	Gnf1	Germ line transcription factor 1	CG1119	650.903	-0.101581	0.157304	-0.645762	0.518433	0.924507	1.20127	FALSE	-	0.101581	650.903	-0.050703	0.157295	-0.322344	0.747192	1	1.56207	FALSE	-	0.050703
FBgn0004914	2L	8687226	8709611	-	Hnf4	Hepatocyte nuclear factor 4	NA	850.488	0.0207614	0.149433	0.138935	0.889502	1	1.20127	FALSE	+	0.0207614	850.488	-0.0628567	0.149547	-0.420316	0.674255	1	1.38031	FALSE	-	0.0628567
FBgn0004915	2L	10431338	10433116	+	TfIIB	Transcription factor IIB	CG5193	795.351	0.070571	0.107459	0.656728	0.511356	0.931736	1.15348	FALSE	+	0.070571	795.351	0.0817289	0.107517	0.760147	0.447167	1	1.34409	FALSE	+	0.0817289
FBgn0004919	2R	25072627	25084347	-	gol	goliath	CG2679	1461.33	0.0984877	0.116503	0.845365	0.397907	0.838363	1.33326	FALSE	+	0.0984877	1461.33	0.0445231	0.116585	0.381893	0.702541	1	0.968399	FALSE	+	0.0445231
FBgn0004921	2R	8901404	8904791	+	Ggamma1	G protein gamma 1	NA	31082.6	0.167828	0.0905038	1.85437	0.0636859	0.393814	1.25034	FALSE	+	0.167828	31082.6	0.24331	0.0905021	2.68845	0.00717849	0.232284	1.3062	FALSE	+	0.24331
FBgn0004924	X	15319479	15328029	+	Top1	Topoisomerase 1	NA	2200.33	-0.00391171	0.135836	-0.0287972	0.977026	0.931736	2.19951	FALSE	-	0.00391171	2200.33	-0.13552	0.13593	-0.996983	0.318773	1	1.3062	FALSE	-	0.13552
FBgn0004926	3L	12525093	12526731	-	eIF2beta	eukaryotic translation initiation factor 2 subunit beta	CG4153	990.465	-0.287389	0.153607	-1.87093	0.0613545	0.399	1.15348	FALSE	-	0.287389	990.465	0.00318854	0.153387	0.0207875	0.983415	1	1.56207	FALSE	+	0.00318854
FBgn0004956	X	18305354	18309291	-	upd1	unpaired 1	CG5993	3.54271	-0.0873036	0.102144	-0.854709	0.392712	1	0	FALSE	-	0.0873036	3.54271	-0.0806915	0.102125	-0.790128	0.429453	1	0.181204	FALSE	-	0.0806915
FBgn0004957	X	18377521	18379854	-	por	porcupine	CG6205	276.458	0.0911892	0.167308	0.545039	0.585727	0.947063	1.25034	FALSE	+	0.0911892	276.458	0.129575	0.167242	0.774777	0.438471	1	1.3062	FALSE	+	0.129575
FBgn0004959	X	18685766	18688433	+	phm	phantom	CG6578	5.74799	-0.0693134	0.145204	-0.477353	0.633111	1	0.125338	FALSE	-	0.0693134	5.74799	-0.184077	0.144738	-1.27179	0.203446	1	0.186933	FALSE	-	0.184077
FBgn0005198	3L	20129181	20139010	+	gig	gigas	CG6975	980.169	0.214698	0.109142	1.96715	0.0491658	0.349706	1.20127	FALSE	+	0.214698	980.169	-0.177865	0.109833	-1.61942	0.105358	0.794089	1.31193	FALSE	-	0.177865
FBgn0005278	2L	106903	114432	+	Sam-S	S-adenosylmethionine Synthetase	CG2674	5480.57	0.105944	0.0646775	1.63804	0.101414	0.431283	1.67181	FALSE	+	0.105944	5480.57	0.0147361	0.0647502	0.227584	0.81997	1	0.968399	FALSE	+	0.0147361
FBgn0005322	2L	10302173	10303947	-	nmd	no mitochondrial derivative	CG5395	729.704	-0.104433	0.106759	-0.978215	0.327968	0.824668	1.15348	FALSE	-	0.104433	729.704	-0.0484537	0.106648	-0.454334	0.649589	1	1.31193	FALSE	-	0.0484537
FBgn0005355	3R	12689873	12691468	-	Su(fu)	Suppressor of fused	CG6054	277.818	-0.0135315	0.167997	-0.0805461	0.935803	1	1.10495	FALSE	-	0.0135315	277.818	-0.0868827	0.168178	-0.51661	0.605428	1	1.3062	FALSE	-	0.0868827
FBgn0005386	3L	19590773	19598755	-	ash1	absent, small, or homeotic discs 1	CG8887	1127.53	0.151542	0.109744	1.38087	0.167318	0.632037	1.19329	FALSE	+	0.151542	1127.53	-0.129549	0.110176	-1.17584	0.239658	0.981017	1.34409	FALSE	-	0.129549
FBgn0005390	X	5958207	5964247	-	fs(1)M3	female sterile (1) M3	CG4790	296.973	-0.224386	0.203264	-1.10391	0.269631	0.755531	1.25034	FALSE	-	0.224386	296.973	-0.250993	0.20329	-1.23466	0.216958	0.977299	1.31193	FALSE	-	0.250993
FBgn0005391	X	10050951	10052636	-	Yp2	Yolk protein 2	CG2979	149032	0.122968	0.165993	0.740802	0.458814	0.738212	2.25	FALSE	+	0.122968	149032	-0.737783	0.165997	-4.44455	8.80751e-06	0.00200661	1.3062	TRUE	-	0.737783
FBgn0005411	X	16356696	16359039	-	U2af50	U2 small nuclear riboprotein auxiliary factor 50	CG9998	1078.5	0.0614476	0.0977852	0.628394	0.529746	0.931736	1.19329	FALSE	+	0.0614476	1078.5	0.0317278	0.0978742	0.324169	0.74581	1	1.31193	FALSE	+	0.0317278
FBgn0005427	X	268509	279718	-	ewg	erect wing	NA	3421.39	0.144057	0.0928706	1.55115	0.120865	0.472108	1.67181	FALSE	+	0.144057	3421.39	-0.021076	0.0929964	-0.226633	0.820709	1	0.968399	FALSE	-	0.021076
FBgn0005533	3L	9428795	9429821	-	RpS17	Ribosomal protein S17	CG3922	6660.28	-0.205592	0.132821	-1.54789	0.121649	0.435794	1.96576	FALSE	-	0.205592	6660.28	-0.20965	0.132821	-1.57844	0.114465	0.819939	1.31193	FALSE	-	0.20965
FBgn0005536	3L	16051959	16082026	+	Mbs	Myosin binding subunit	CG32156	3047.93	0.0826842	0.0835534	0.989596	0.322372	0.723574	1.67181	FALSE	+	0.0826842	3047.93	-0.12714	0.0837581	-1.51794	0.12903	0.848612	1.31193	FALSE	-	0.12714
FBgn0005558	4	697689	721173	+	ey	eyeless	CG1464	1376.32	0.135765	0.10276	1.32119	0.186439	0.631208	1.33326	FALSE	+	0.135765	1376.32	-0.0105366	0.102997	-0.1023	0.918519	1	0.968399	FALSE	-	0.0105366
FBgn0005561	4	1088798	1113317	+	sv	shaven	CG11049	193.664	0.0776462	0.174166	0.445816	0.65573	0.994716	1.17615	FALSE	+	0.0776462	193.664	0.0229276	0.17438	0.13148	0.895395	1	1.6092	FALSE	+	0.0229276
FBgn0005564	3L	19566851	19584568	-	Shal	Shaker cognate l	CG9262	3186.34	0.169198	0.107466	1.57443	0.115389	0.422276	1.96576	FALSE	+	0.169198	3186.34	0.0856515	0.107536	0.796493	0.425746	1	0.968399	FALSE	+	0.0856515
FBgn0005585	3R	9628691	9630851	-	Calr	Calreticulin	CG9429	5612.37	-0.212087	0.0889034	-2.38559	0.0170518	0.137551	1.96576	FALSE	-	0.212087	5612.37	-0.081901	0.088859	-0.921696	0.356687	1	1.31193	FALSE	-	0.081901
FBgn0005586	2R	10721335	10729203	-	Rab3	Rab3	CG7576	10393.6	0.158619	0.0883102	1.79616	0.0724687	0.307169	2.25	FALSE	+	0.158619	10393.6	0.114816	0.0883321	1.29982	0.193661	0.933984	1.38031	FALSE	+	0.114816
FBgn0005593	2L	10201004	10202321	+	RpL7	Ribosomal protein L7	CG4897	10201.1	-0.12005	0.0957265	-1.25409	0.20981	0.685596	1.25034	FALSE	-	0.12005	10201.1	-0.0210822	0.0957092	-0.220273	0.825659	1	1.34409	FALSE	-	0.0210822
FBgn0005596	3R	29118330	29122879	-	yem	yemanuclein	CG14513	366.299	-0.169508	0.199144	-0.851182	0.394668	0.85761	1.25034	FALSE	-	0.169508	366.299	-0.10687	0.199143	-0.536652	0.591508	1	1.31193	FALSE	-	0.10687
FBgn0005612	2R	23978801	23985177	+	Sox14	Sox box protein 14	CG3090	323.006	-0.0129426	0.189185	-0.0684123	0.945457	1	1.10495	FALSE	-	0.0129426	323.006	-0.146858	0.189322	-0.775705	0.437923	1	1.38031	FALSE	-	0.146858
FBgn0005613	2R	14201390	14212413	-	Sox15	Sox box protein 15	NA	10.1219	0.113345	0.15328	0.739467	0.459624	0.864672	1.40812	FALSE	+	0.113345	10.1219	0.150266	0.153357	0.979844	0.327163	1	0.25531	FALSE	+	0.150266
FBgn0005614	2R	9753697	9765518	+	trpl	transient receptor potential-like	CG18345	361.981	0.169947	0.205514	0.826936	0.408273	0.864672	1.25034	FALSE	+	0.169947	361.981	0.335018	0.205473	1.63048	0.103001	0.739159	1.6092	FALSE	+	0.335018
FBgn0005616	2L	3462218	3466112	-	msl-2	male-specific lethal 2	NA	878.266	0.113975	0.130148	0.875731	0.381177	0.860156	1.19329	FALSE	+	0.113975	878.266	0.0475703	0.13027	0.365166	0.714987	1	1.31193	FALSE	+	0.0475703
FBgn0005617	2L	18683720	18688800	-	msl-1	male-specific lethal 1	CG10385	723.65	-0.0834423	0.170136	-0.490444	0.62382	0.946777	1.33326	FALSE	-	0.0834423	723.65	-0.120411	0.170199	-0.70747	0.479274	1	1.38031	FALSE	-	0.120411
FBgn0005619	2R	10237988	10246077	+	Hdc	Histidine decarboxylase	CG3454	232.054	0.166384	0.185381	0.897522	0.36944	0.855929	1.17615	FALSE	+	0.166384	232.054	0.00358861	0.185608	0.0193343	0.984574	1	1.20256	FALSE	+	0.00358861
FBgn0005624	2R	12965997	12980994	-	Psc	Posterior sex combs	CG3886	209.908	0.127449	0.179093	0.711639	0.476689	0.924507	1.10495	FALSE	+	0.127449	209.908	-0.226815	0.179837	-1.26123	0.207227	0.972704	1.3062	FALSE	-	0.226815
FBgn0005626	3L	6713356	6719525	-	ple	pale	NA	1182.35	-0.0762399	0.160978	-0.473606	0.635781	0.993948	1.15348	FALSE	-	0.0762399	1182.35	-0.168587	0.161061	-1.04673	0.295225	1	1.34409	FALSE	-	0.168587
FBgn0005631	2R	22692524	22700970	-	robo1	roundabout 1	CG13521	1764.63	0.261556	0.130484	2.0045	0.0450165	0.335451	1.20127	FALSE	+	0.261556	1764.63	-0.133213	0.130767	-1.0187	0.308343	1	0.968399	FALSE	-	0.133213
FBgn0005632	3R	31777020	31790681	+	faf	fat facets	CG1945	4050.35	0.0689283	0.084364	0.817035	0.413909	0.708717	2.25	FALSE	+	0.0689283	4050.35	-0.0408004	0.0844495	-0.483135	0.629	1	1.38031	FALSE	-	0.0408004
FBgn0005633	3L	19989551	19991220	-	fln	flightin	CG7445	848.809	0.0536068	0.154813	0.346267	0.729142	1	1.19329	FALSE	+	0.0536068	848.809	0.212153	0.154711	1.37129	0.170285	0.909907	1.38031	FALSE	+	0.212153
FBgn0005636	2R	24275734	24291084	+	nvy	nervy	CG3385	964.295	0.177041	0.114167	1.55072	0.120969	0.537033	1.25034	FALSE	+	0.177041	964.295	0.152572	0.114249	1.33543	0.181735	0.927565	1.34409	FALSE	+	0.152572
FBgn0005638	2R	24331522	24334307	-	slbo	slow border cells	CG4354	4.64627	-0.0382033	0.114796	-0.332793	0.73929	1	0	FALSE	-	0.0382033	4.64627	-0.0507445	0.114732	-0.442286	0.658282	1	0.181204	FALSE	-	0.0507445
FBgn0005640	3L	3515751	3610521	+	Eip63E	Ecdysone-induced protein 63E	CG10579	2586.68	0.0800731	0.0939858	0.85197	0.394231	0.775329	1.67181	FALSE	+	0.0800731	2586.68	0.0558914	0.0940421	0.594323	0.552296	1	1.38031	FALSE	+	0.0558914
FBgn0005642	3R	28807983	28811337	-	wdn	wings down	CG1454	648.997	0.0689344	0.133049	0.518112	0.60438	0.953664	1.25034	FALSE	+	0.0689344	648.997	0.000498891	0.133223	0.00374477	0.997012	1	1.3062	FALSE	+	0.000498891
FBgn0005648	2R	8131431	8134374	+	Pabp2	Pabp2	CG2163	920.354	-0.071369	0.141889	-0.50299	0.614971	0.970748	1.20127	FALSE	-	0.071369	920.354	0.399957	0.141406	2.82843	0.00467776	0.187093	1.31193	FALSE	+	0.399957
FBgn0005649	3R	24043056	24048265	-	Rox8	Rox8	CG5422	2325.6	-0.00979942	0.100489	-0.0975176	0.922315	0.947344	1.96576	FALSE	-	0.00979942	2325.6	0.0675988	0.100455	0.672926	0.500995	1	1.31193	FALSE	+	0.0675988
FBgn0005654	2R	13202728	13206547	-	Orc3	Origin recognition complex subunit 3	CG4088	105.075	-0.326708	0.20632	-1.5835	0.113307	0.532639	1.20139	FALSE	-	0.326708	105.075	-0.161311	0.20636	-0.7817	0.434391	1	1.6092	FALSE	-	0.161311
FBgn0005655	2R	20261754	20262883	-	PCNA	Proliferating cell nuclear antigen	NA	93.4437	-0.305335	0.13133	-2.32494	0.020075	0.1885	1.39404	FALSE	-	0.305335	93.4437	-0.167395	0.131351	-1.27441	0.202517	0.916914	1.6092	FALSE	-	0.167395
FBgn0005658	3L	6097617	6123913	+	Ets65A	Ets at 65A	CG7018	1015.06	0.177409	0.145683	1.21778	0.223309	0.724221	1.15348	FALSE	+	0.177409	1015.06	0.0292577	0.145843	0.200611	0.841003	1	1.31193	FALSE	+	0.0292577
FBgn0005659	3R	27736538	27748366	+	Ets98B	Ets at 98B	CG5583	157.755	0.120312	0.191865	0.627068	0.530615	1	0.38049	FALSE	+	0.120312	157.755	0.0801849	0.191912	0.417821	0.676078	1	1.38031	FALSE	+	0.0801849
FBgn0005660	2L	544925	552923	-	Ets21C	Ets at 21C	CG2914	438.267	0.155199	0.160339	0.967941	0.333074	0.818455	1.19329	FALSE	+	0.155199	438.267	-0.311337	0.161033	-1.93338	0.05319	0.612597	1.38031	FALSE	-	0.311337
FBgn0005664	2L	11944129	11947131	+	Crys	Crystallin	CG16963	21.8948	-0.350551	0.128004	-2.7386	0.00617019	0.138295	0.704137	FALSE	-	0.350551	21.8948	-0.285594	0.12804	-2.23051	0.0257133	0.541868	0.875969	FALSE	-	0.285594
FBgn0005666	4	724400	776474	+	bt	bent	CG32019	772.468	-0.0293685	0.192234	-0.152774	0.878576	1	1.33326	FALSE	-	0.0293685	772.468	-0.279271	0.192309	-1.4522	0.146446	0.88033	1.31193	FALSE	-	0.279271
FBgn0005670	X	2159145	2162180	-	Cyp4d1	Cytochrome P450-4d1	CG3656	32.3947	-0.355978	0.133301	-2.67048	0.00757439	0.137551	0.874124	FALSE	-	0.355978	32.3947	-0.198872	0.13337	-1.49114	0.135926	0.977299	0.827004	FALSE	-	0.198872
FBgn0005671	3R	12623762	12627829	-	Vha55	Vacuolar H[+]-ATPase 55kD subunit	CG17369	12259.3	-0.0113368	0.0871993	-0.13001	0.896558	0.938851	1.96576	FALSE	-	0.0113368	12259.3	-0.0627383	0.087218	-0.719328	0.471939	1	1.31193	FALSE	-	0.0627383
FBgn0005672	2L	19567900	19577315	-	spi	spitz	CG10334	2837.13	0.165299	0.0921818	1.79318	0.0729437	0.313693	2.19951	FALSE	+	0.165299	2837.13	0.15967	0.0922125	1.73155	0.0833545	0.726128	1.38031	FALSE	+	0.15967
FBgn0005674	3R	23952136	23958391	-	GluProRS	Glutamyl-prolyl-tRNA synthetase	NA	1009	-0.00366731	0.141803	-0.0258621	0.979367	1	1.15348	FALSE	-	0.00366731	1009	-0.241147	0.142059	-1.69751	0.0895994	0.752952	1.34409	FALSE	-	0.241147
FBgn0005677	2L	16466512	16485998	-	dac	dachshund	CG4952	1260.17	0.169418	0.119236	1.42086	0.155357	0.60154	1.25034	FALSE	+	0.169418	1260.17	0.0111547	0.119452	0.0933827	0.9256	1	0.968399	FALSE	+	0.0111547
FBgn0005683	2L	10420625	10422780	-	pie	pineapple eye	CG5354	54.379	-0.232249	0.197303	-1.17712	0.239148	0.643875	1.64761	FALSE	-	0.232249	54.379	-0.0503259	0.197425	-0.254912	0.798791	1	1.20256	FALSE	-	0.0503259
FBgn0005694	3L	21433422	21438639	+	Aef1	Adult enhancer factor 1	CG5683	1228.67	0.00241084	0.107028	0.0225253	0.982029	1	1.19329	FALSE	+	0.00241084	1228.67	0.0298494	0.107043	0.278854	0.780357	1	1.31193	FALSE	+	0.0298494
FBgn0005695	2R	8724258	8728999	+	gcl	germ cell-less	CG8411	654.664	-0.145057	0.163074	-0.889519	0.373724	0.863238	1.15348	FALSE	-	0.145057	654.664	-0.0786865	0.163059	-0.482564	0.629405	1	1.31193	FALSE	-	0.0786865
FBgn0005696	3R	27239163	27241228	+	DNApol-alpha73	DNA polymerase alpha 73kD	CG5923	56.234	-0.303363	0.185208	-1.63796	0.10143	0.540584	1.02498	FALSE	-	0.303363	56.234	-0.16356	0.185289	-0.882728	0.377383	1	1.20256	FALSE	-	0.16356
FBgn0005771	2L	14490859	14494019	+	noc	no ocelli	CG4491	1370.78	0.118787	0.108713	1.09267	0.274541	0.759222	1.25034	FALSE	+	0.118787	1370.78	0.0400988	0.108837	0.36843	0.712552	1	0.968399	FALSE	+	0.0400988
FBgn0005775	3L	4936758	5079033	-	Con	Connectin	CG7503	2855	0.124166	0.124807	0.994869	0.3198	0.675922	1.96576	FALSE	+	0.124166	2855	-0.00879306	0.124867	-0.0704195	0.94386	1	1.31193	FALSE	-	0.00879306
FBgn0005777	3R	9747875	9751094	+	PpD3	Protein phosphatase D3	CG8402	715.965	-0.204167	0.153131	-1.33328	0.182439	0.644863	1.25034	FALSE	-	0.204167	715.965	-0.10164	0.153067	-0.664026	0.506674	1	1.3062	FALSE	-	0.10164
FBgn0005778	2R	22041667	22042945	-	PpD5	Protein phosphatase D5	CG10138	10.7896	0.0811452	0.173542	0.467582	0.640083	1	0.874124	FALSE	+	0.0811452	10.7896	0.0970914	0.173546	0.559457	0.57585	1	0.875969	FALSE	+	0.0970914
FBgn0008635	X	18381549	18385242	-	betaCOP	Coat Protein (coatomer) beta	CG6223	1576.34	0.0229745	0.0974218	0.235825	0.813569	1	1.25034	FALSE	+	0.0229745	1576.34	0.000497907	0.0974856	0.0051075	0.995925	1	1.38031	FALSE	+	0.000497907
FBgn0008636	2R	20954668	20960909	-	hbn	homeobrain	CG33152	289.281	0.212935	0.157189	1.35465	0.175531	0.942638	0.38049	FALSE	+	0.212935	289.281	0.175993	0.157332	1.11861	0.263306	0.992183	1.38031	FALSE	+	0.175993
FBgn0008646	3R	13867345	13874916	-	E5	E5	CG9930	27.4124	0.12579	0.206008	0.610608	0.541459	0.925779	1.25034	FALSE	+	0.12579	27.4124	0.23789	0.206113	1.15417	0.248429	1	0.875969	FALSE	+	0.23789
FBgn0008651	3R	21409979	21434133	-	lbl	ladybird late	CG6570	21.7087	0.059072	0.201411	0.29329	0.7693	1	0.704137	FALSE	+	0.059072	21.7087	-0.0716778	0.20114	-0.356358	0.721573	1	0.25531	FALSE	-	0.0716778
FBgn0010014	X	5332499	5334449	+	CanB	Calcineurin B	CG4209	2652.58	0.113471	0.11497	0.98696	0.323662	0.641277	2.25	FALSE	+	0.113471	2652.58	0.161979	0.114968	1.4089	0.158863	0.8873	1.38031	FALSE	+	0.161979
FBgn0010015	3R	31039374	31046821	+	CanA1	Calcineurin A1	CG1455	23.4115	0.0725399	0.196385	0.369377	0.711847	0.965616	1.40812	FALSE	+	0.0725399	23.4115	-0.0233186	0.19621	-0.118846	0.905398	1	0.721299	FALSE	-	0.0233186
FBgn0010019	X	467057	469335	-	Cyp4g1	Cytochrome P450-4g1	CG3972	668.553	-0.271515	0.18581	-1.46125	0.143947	0.602471	1.15348	FALSE	-	0.271515	668.553	-0.154477	0.185771	-0.831549	0.405664	1	1.3062	FALSE	-	0.154477
FBgn0010038	3R	12371971	12372704	+	GstD2	Glutathione S transferase D2	CG4181	49.9005	-0.39099	0.206867	-1.89006	0.05875	0.382755	1.20139	FALSE	-	0.39099	49.9005	-0.109368	0.207025	-0.528286	0.597301	1	1.20256	FALSE	-	0.109368
FBgn0010039	3R	12373068	12373813	+	GstD3	Glutathione S transferase D3	CG4381	573.503	0.162184	0.130591	1.24192	0.214265	0.674758	1.33326	FALSE	+	0.162184	573.503	0.132567	0.130632	1.01481	0.310194	1	1.34409	FALSE	+	0.132567
FBgn0010040	3R	12374100	12374824	+	GstD4	Glutathione S transferase D4	CG11512	5.04471	-0.0584828	0.105987	-0.551792	0.581091	1	0.125338	FALSE	-	0.0584828	5.04471	-0.0340993	0.105986	-0.321734	0.747654	1	0.21909	FALSE	-	0.0340993
FBgn0010041	3R	12375733	12376572	+	GstD5	Glutathione S transferase D5	CG12242	10.6232	-0.421278	0.150398	-2.80108	0.0050932	0.108097	0.874124	FALSE	-	0.421278	10.6232	-0.336044	0.15061	-2.23121	0.0256669	0.85582	0.25531	FALSE	-	0.336044
FBgn0010042	3R	12377128	12377907	+	GstD6	Glutathione S transferase D6	CG4423	1.0013	-0.00768793	0.055163	-0.139368	0.88916	1	0	FALSE	-	0.00768793	1.0013	0.0159216	0.0551704	0.288589	0.772896	1	0.186933	FALSE	+	0.0159216
FBgn0010043	3R	12378500	12379255	+	GstD7	Glutathione S transferase D7	CG4371	19.5011	-0.488459	0.14277	-3.4213	0.000623228	0.0230742	1.25034	FALSE	-	0.488459	19.5011	-0.409887	0.142847	-2.86942	0.00411224	0.237003	0.721299	FALSE	-	0.409887
FBgn0010044	3R	12380008	12380815	+	GstD8	Glutathione S transferase D8	CG4421	8.33877	-0.290827	0.149723	-1.94243	0.052085	1	0	FALSE	-	0.290827	8.33877	-0.198969	0.149994	-1.32651	0.184671	1	0.21909	FALSE	-	0.198969
FBgn0010051	3R	5517117	5539411	+	Itp-r83A	Inositol 1,4,5,-tris-phosphate receptor	CG1063	2548.79	0.159411	0.0955553	1.66826	0.0952645	0.356672	2.25	FALSE	+	0.159411	2548.79	-0.152626	0.09583	-1.59267	0.111233	0.808598	1.31193	FALSE	-	0.152626
FBgn0010052	2R	16119793	16122773	+	Jhe	Juvenile hormone esterase	CG8425	10.834	0.0522387	0.166866	0.313058	0.754237	1	0.874124	FALSE	+	0.0522387	10.834	0.00652234	0.166728	0.0391196	0.968795	1	0.25531	FALSE	+	0.00652234
FBgn0010053	2R	18853434	18855087	-	Jheh1	Juvenile hormone epoxide hydrolase 1	NA	1819.76	-0.14991	0.129549	-1.15717	0.247202	0.711867	1.33326	FALSE	-	0.14991	1819.76	-0.17033	0.129564	-1.31464	0.188631	0.929056	1.38031	FALSE	-	0.17033
FBgn0010078	2R	22854383	22855694	+	RpL23	Ribosomal protein L23	CG3661	11042.4	-0.295216	0.102782	-2.87224	0.00407569	0.0758094	1.25034	FALSE	-	0.295216	11042.4	0.00896925	0.102727	0.0873112	0.930424	1	1.3062	FALSE	+	0.00896925
FBgn0010097	2L	19183863	19185726	-	gammaTub37C	gamma-Tubulin at 37C	CG17566	34.6693	-0.201338	0.100625	-2.00088	0.0454058	0.309619	1.39404	FALSE	-	0.201338	34.6693	-0.133955	0.100632	-1.33113	0.183146	1	0.827004	FALSE	-	0.133955
FBgn0010100	2L	21168570	21173185	+	Acon	Aconitase	CG9244	11377.1	0.177163	0.077381	2.28949	0.0220511	0.214487	1.25034	FALSE	+	0.177163	11377.1	0.0324953	0.0774228	0.419712	0.674696	1	1.31193	FALSE	+	0.0324953
FBgn0010105	3L	15721511	15728430	-	comm	commissureless	CG17943	621.118	0.10183	0.145789	0.698475	0.48488	0.904149	1.25034	FALSE	+	0.10183	621.118	0.0237767	0.145942	0.162919	0.870582	1	1.34409	FALSE	+	0.0237767
FBgn0010109	2R	8228971	8232330	-	dpn	deadpan	CG8704	13.9332	-0.340685	0.179611	-1.89679	0.057856	0.502155	0.704137	FALSE	-	0.340685	13.9332	-0.248257	0.179855	-1.38031	0.16749	1	0.721299	FALSE	-	0.248257
FBgn0010113	3R	30277932	30372382	+	hdc	headcase	CG15532	1083.94	0.02111	0.111764	0.188879	0.850187	1	1.19329	FALSE	+	0.02111	1083.94	-0.0115376	0.111859	-0.103144	0.917849	1	1.38031	FALSE	-	0.0115376
FBgn0010114	2R	9227785	9247249	-	hig	hikaru genki	CG2040	24636.1	0.268731	0.105755	2.54107	0.0110515	0.105458	1.96576	FALSE	+	0.268731	24636.1	0.139162	0.105767	1.31574	0.18826	0.94462	1.3062	FALSE	+	0.139162
FBgn0010173	3R	8262120	8264451	-	RpA-70	Replication Protein A 70	CG9633	868.409	-0.193812	0.141557	-1.36915	0.170953	0.608524	1.33326	FALSE	-	0.193812	868.409	-0.0412532	0.141428	-0.29169	0.770523	1	1.31193	FALSE	-	0.0412532
FBgn0010194	X	18501401	18505405	-	Wnt5	Wnt oncogene analog 5	NA	871.614	0.192506	0.129486	1.4867	0.137094	0.576025	1.20127	FALSE	+	0.192506	871.614	0.0108397	0.129772	0.0835286	0.933431	1	1.56207	FALSE	+	0.0108397
FBgn0010197	2L	11138759	11149101	-	Gyc32E	Guanyl cyclase at 32E	CG33114	183.389	0.0259839	0.1779	0.146059	0.883875	1	1.02498	FALSE	+	0.0259839	183.389	-0.0912343	0.178208	-0.511954	0.608683	1	1.20256	FALSE	-	0.0912343
FBgn0010198	X	13335637	13337705	-	RpS15Aa	Ribosomal protein S15Aa	CG2033	7579.29	-0.212791	0.0780191	-2.72742	0.00638313	0.0985999	1.25034	FALSE	-	0.212791	7579.29	-0.0451017	0.0779624	-0.578506	0.562922	1	1.34409	FALSE	-	0.0451017
FBgn0010213	2R	16772785	16773915	-	Sod2	Superoxide dismutase 2 (Mn)	CG8905	1199.76	0.000361152	0.0960237	0.00376107	0.996999	1	1.19329	FALSE	+	0.000361152	1199.76	0.206786	0.0957249	2.16021	0.0307566	0.489738	1.34409	FALSE	+	0.206786
FBgn0010215	3L	23318646	23338100	-	alpha-Cat	alpha Catenin	NA	3752.4	0.0198709	0.0954748	0.208127	0.83513	0.894442	2.25	FALSE	+	0.0198709	3752.4	0.0361173	0.0954835	0.378257	0.70524	1	1.34409	FALSE	+	0.0361173
FBgn0010217	4	1031484	1034917	+	ATPsynbeta	ATP synthase, beta subunit	CG11154	24421.6	0.0459465	0.055571	0.826808	0.408346	0.78484	1.67181	FALSE	+	0.0459465	24421.6	-0.0153713	0.0555852	-0.276535	0.782137	1	1.34409	FALSE	-	0.0153713
FBgn0010220	2R	9087834	9089802	+	Dbp45A	DEAD box protein 45A	CG12759	349.291	0.0716281	0.126294	0.567155	0.570609	0.938851	1.25034	FALSE	+	0.0716281	349.291	0.0683345	0.126355	0.540814	0.588636	1	1.6092	FALSE	+	0.0683345
FBgn0010222	3R	9042508	9050555	-	Nmdmc	NAD-dependent methylenetetrahydrofolate dehydrogenase	CG18466	291.973	-0.0845004	0.178407	-0.473639	0.635758	1	1.10495	FALSE	-	0.0845004	291.973	-0.140762	0.178484	-0.788655	0.430314	1	1.20256	FALSE	-	0.140762
FBgn0010223	3L	16662557	16667934	-	Galphaf	G protein alpha f subunit	CG12232	66.8805	-0.542134	0.180908	-2.99674	0.00272886	0.048303	1.64761	FALSE	-	0.542134	66.8805	-0.466725	0.18094	-2.57944	0.00989597	0.277576	1.3062	FALSE	-	0.466725
FBgn0010225	3R	4235217	4241057	+	Gel	Gelsolin	CG1106	7522.44	0.132653	0.114303	1.16053	0.245832	0.729146	1.25034	FALSE	+	0.132653	7522.44	0.240804	0.114285	2.10704	0.0351138	0.510656	1.34409	FALSE	+	0.240804
FBgn0010226	2R	17093246	17099501	-	GstS1	Glutathione S transferase S1	CG8938	854.487	-0.250718	0.126761	-1.97789	0.0479412	0.344833	1.20127	FALSE	-	0.250718	854.487	0.302051	0.125978	2.39764	0.0165009	0.332691	1.56207	FALSE	+	0.302051
FBgn0010228	2R	21697488	21707861	-	HmgZ	HMG protein Z	CG17921	2548.03	-0.225315	0.12532	-1.79792	0.0721891	0.306385	2.25	FALSE	-	0.225315	2548.03	-0.047212	0.125242	-0.376967	0.706198	1	1.3062	FALSE	-	0.047212
FBgn0010235	3L	12746616	12750056	-	Klc	Kinesin light chain	CG5433	2818.62	0.12323	0.0919308	1.34047	0.180094	0.495424	2.25	FALSE	+	0.12323	2818.62	0.0775645	0.091988	0.843202	0.399116	1	0.968399	FALSE	+	0.0775645
FBgn0010238	2R	12453190	12465630	+	Lac	Lachesin	CG12369	813.466	0.0821577	0.113756	0.722226	0.470155	0.907789	1.19329	FALSE	+	0.0821577	813.466	0.0936662	0.113767	0.823319	0.410327	1	1.34409	FALSE	+	0.0936662
FBgn0010240	X	15925105	15928529	+	Lcch3	Ligand-gated chloride channel homolog 3	NA	2171.42	0.209276	0.112088	1.86707	0.0618916	0.395564	1.19329	FALSE	+	0.209276	2171.42	0.215506	0.112111	1.92227	0.0545723	0.619246	1.38031	FALSE	+	0.215506
FBgn0010241	2R	14246966	14252597	+	Mdr50	Multi drug resistance 50	CG8523	324.782	-0.593029	0.155059	-3.82453	0.000131022	0.00905289	1.10495	TRUE	-	0.593029	324.782	-0.425695	0.155073	-2.74514	0.00604857	0.223609	1.20256	FALSE	-	0.425695
FBgn0010246	3L	1318480	1329617	+	Myo61F	Myosin 61F	CG9155	1286.2	-0.534362	0.158493	-3.37152	0.000747548	0.0254792	1.33326	FALSE	-	0.534362	1286.2	-0.359733	0.158497	-2.26966	0.0232283	0.432597	1.34409	FALSE	-	0.359733
FBgn0010247	3R	3461351	3587054	-	Parp	Poly-(ADP-ribose) polymerase	CG40411	935.548	-0.17403	0.149687	-1.16263	0.244981	0.749154	1.15348	FALSE	-	0.17403	935.548	0.0448805	0.149523	0.300158	0.764056	1	1.3062	FALSE	+	0.0448805
FBgn0010258	3R	13654556	13656394	-	Rbp4	RNA-binding protein 4	CG9654	17.3394	0.0401832	0.191181	0.210184	0.833524	1	0.704137	FALSE	+	0.0401832	17.3394	0.0249216	0.191118	0.130399	0.896251	1	0.827004	FALSE	+	0.0249216
FBgn0010263	2L	2954762	2968434	+	Rbp9	RNA-binding protein 9	CG3151	6912.8	0.152032	0.101228	1.50187	0.13313	0.558295	1.25034	FALSE	+	0.152032	6912.8	0.160693	0.101239	1.58727	0.112452	0.8071	1.34409	FALSE	+	0.160693
FBgn0010265	2L	8363477	8364662	-	RpS13	Ribosomal protein S13	CG13389	7361.58	-0.371005	0.11016	-3.36786	0.00075753	0.0215224	1.67181	FALSE	-	0.371005	7361.58	-0.128916	0.110102	-1.17088	0.241646	0.977299	1.38031	FALSE	-	0.128916
FBgn0010269	X	9247342	9250037	+	Dsor1	Downstream of raf1	CG15793	901.271	0.0466289	0.0908542	0.513228	0.607792	0.938851	1.33326	FALSE	+	0.0466289	901.271	0.091624	0.0907836	1.00926	0.312851	0.995856	1.56207	FALSE	+	0.091624
FBgn0010278	2R	23806361	23809004	-	Ssrp	Structure specific recognition protein	CG4817	506.083	-0.308801	0.185179	-1.66758	0.0953992	0.470116	1.33326	FALSE	-	0.308801	506.083	-0.194826	0.185131	-1.05237	0.292631	1	1.20256	FALSE	-	0.194826
FBgn0010280	3L	16113212	16121651	+	Taf4	TBP-associated factor 4	CG5444	3359.98	0.214188	0.0800273	2.67644	0.00744093	0.0911151	1.67181	FALSE	+	0.214188	3359.98	-0.0195487	0.080231	-0.243655	0.807498	1	1.3062	FALSE	-	0.0195487
FBgn0010282	3R	6380467	6382604	+	TfIIFalpha	Transcription factor IIFalpha	CG10281	446.798	-0.159313	0.159868	-0.996531	0.318992	0.810585	1.19329	FALSE	-	0.159313	446.798	-0.105201	0.159821	-0.658243	0.510382	1	1.3062	FALSE	-	0.105201
FBgn0010287	2L	8072895	8073948	+	Trf	TBP-related factor	CG7562	78.5621	-0.128843	0.204635	-0.629626	0.528939	0.920917	1.25034	FALSE	-	0.128843	78.5621	0.0298147	0.204467	0.145817	0.884066	1	1.31193	FALSE	+	0.0298147
FBgn0010288	2L	2212738	2214211	-	Uch	Ubiquitin carboxy-terminal hydrolase	CG4265	660.147	-0.323284	0.158432	-2.04053	0.0412975	0.30148	1.33326	FALSE	-	0.323284	660.147	-0.129816	0.158264	-0.820248	0.412075	1	1.38031	FALSE	-	0.129816
FBgn0010292	X	7901880	7903643	+	bys	by S6	NA	317.597	-0.269599	0.136447	-1.97585	0.0481718	0.346738	1.19329	FALSE	-	0.269599	317.597	-0.109155	0.135937	-0.802981	0.421986	1	1.20256	FALSE	-	0.109155
FBgn0010300	2L	19133816	19179758	+	brat	brain tumor	CG10719	1707.87	-0.0720027	0.11253	-0.639851	0.52227	0.920883	1.25034	FALSE	-	0.0720027	1707.87	0.0137625	0.112478	0.122357	0.902616	1	0.968399	FALSE	+	0.0137625
FBgn0010303	X	13079205	13090434	-	hep	hemipterous	CG4353	1767.13	0.166448	0.103185	1.61311	0.106721	0.495424	1.33326	FALSE	+	0.166448	1767.13	-0.061197	0.10345	-0.591562	0.554144	1	1.38031	FALSE	-	0.061197
FBgn0010309	2L	19186043	19189938	+	pigeon	pigeon	CG10739	609.309	0.124297	0.114262	1.08782	0.276674	0.770283	1.20127	FALSE	+	0.124297	609.309	-0.117163	0.114906	-1.01964	0.307897	1	1.38031	FALSE	-	0.117163
FBgn0010313	3R	5077779	5087072	-	corto	corto	CG2530	1735.45	0.0800849	0.0768394	1.04224	0.297301	0.801404	1.15348	FALSE	+	0.0800849	1735.45	0.0830636	0.0768804	1.08043	0.279952	1	0.968399	FALSE	+	0.0830636
FBgn0010314	2L	9330763	9331981	+	Cks30A	Cyclin-dependent kinase subunit 30A	CG3738	49.0444	-0.288154	0.150628	-1.91302	0.0557459	0.316791	1.64761	FALSE	-	0.288154	49.0444	-0.102789	0.15071	-0.682033	0.495218	1	1.20256	FALSE	-	0.102789
FBgn0010315	X	15906822	15909676	-	CycD	Cyclin D	CG9096	158.088	-0.280773	0.208996	-1.34344	0.179131	0.948466	0.38049	FALSE	-	0.280773	158.088	-0.0138165	0.209002	-0.0661072	0.947292	1	1.31193	FALSE	-	0.0138165
FBgn0010316	2R	9712321	9716256	+	dap	dacapo	CG1772	199.092	-0.115116	0.207625	-0.554442	0.579277	1	0.38049	FALSE	-	0.115116	199.092	0.119202	0.207587	0.574224	0.565816	1	1.3062	FALSE	+	0.119202
FBgn0010317	3L	3466428	3468098	+	CycJ	Cyclin J	CG10308	144.442	0.0659867	0.189955	0.347382	0.728305	1	1.02498	FALSE	+	0.0659867	144.442	0.0364098	0.190054	0.191577	0.848074	1	1.3062	FALSE	+	0.0364098
FBgn0010323	2L	583540	594685	-	Gsc	Goosecoid	CG2851	49.7236	0.297606	0.208711	1.42593	0.15389	0.600179	1.25034	FALSE	+	0.297606	49.7236	0.0829041	0.208782	0.397085	0.691305	1	1.38031	FALSE	+	0.0829041
FBgn0010328	3R	27256595	27264055	-	woc	without children	CG5965	1957.61	0.104058	0.14211	0.732238	0.464023	0.911833	1.15348	FALSE	+	0.104058	1957.61	-0.225603	0.142295	-1.58546	0.112861	0.8071	1.34409	FALSE	-	0.225603
FBgn0010329	X	7995697	8027394	+	Tbh	Tyramine beta hydroxylase	NA	1844.2	0.231656	0.116725	1.98463	0.0471853	0.343218	1.19329	FALSE	+	0.231656	1844.2	0.0554883	0.116879	0.474748	0.634967	1	0.968399	FALSE	+	0.0554883
FBgn0010333	3L	1300879	1302683	-	Rac1	Rac1	CG2248	1042.51	-0.100242	0.130868	-0.76598	0.443688	0.894849	1.19329	FALSE	-	0.100242	1042.51	0.0278517	0.130786	0.212957	0.83136	1	1.38031	FALSE	+	0.0278517
FBgn0010339	2R	12037298	12038851	+	128up	upstream of RpIII128	NA	392.694	-0.160358	0.148511	-1.07977	0.280244	0.76411	1.25034	FALSE	-	0.160358	392.694	-0.0765325	0.148385	-0.515769	0.606016	1	1.3062	FALSE	-	0.0765325
FBgn0010340	3R	14124163	14125548	-	140up	upstream of RpII140	CG9852	306.421	-0.01776	0.148081	-0.119934	0.904535	1	1.10495	FALSE	-	0.01776	306.421	0.0910656	0.14785	0.615933	0.537938	1	1.38031	FALSE	+	0.0910656
FBgn0010341	X	19697091	19699938	+	Cdc42	Cdc42	NA	1858.14	-0.185271	0.152385	-1.21581	0.224057	0.701065	1.25034	FALSE	-	0.185271	1858.14	-0.138794	0.15238	-0.910837	0.362381	1	0.968399	FALSE	-	0.138794
FBgn0010342	2R	9590867	9592744	+	Map60	Microtubule-associated protein 60	CG1825	455.7	-0.257071	0.177931	-1.44478	0.14852	0.621976	1.10495	FALSE	-	0.257071	455.7	-0.103459	0.177832	-0.58178	0.560715	1	1.31193	FALSE	-	0.103459
FBgn0010348	3L	22868380	22872231	-	Arf79F	ADP ribosylation factor at 79F	CG8385	4827.34	-0.125448	0.0880827	-1.42421	0.154386	0.464605	2.19951	FALSE	-	0.125448	4827.34	0.0214794	0.0880355	0.243986	0.807242	1	1.34409	FALSE	+	0.0214794
FBgn0010350	3L	8127762	8131675	+	CdsA	CDP diglyceride synthetase	CG7962	6984.65	0.102959	0.0827828	1.24372	0.213601	0.689524	1.25034	FALSE	+	0.102959	6984.65	0.14025	0.0827837	1.69418	0.0902319	0.839479	0.968399	FALSE	+	0.14025
FBgn0010352	3L	16954822	16968724	+	Nc73EF	Neural conserved at 73EF	CG11661	9478.24	0.234528	0.0580623	4.03926	5.3621e-05	0.00437309	1.25034	TRUE	+	0.234528	9478.24	0.0577755	0.058148	0.993594	0.32042	1	1.31193	FALSE	+	0.0577755
FBgn0010355	3R	6646889	6656048	+	Taf1	TBP-associated factor 1	CG17603	1579.91	0.13187	0.0887574	1.48574	0.137348	0.590049	1.15348	FALSE	+	0.13187	1579.91	-0.225605	0.089311	-2.52606	0.0115351	0.353082	0.968399	FALSE	-	0.225605
FBgn0010356	2R	10877312	10879673	-	Taf5	TBP-associated factor 5	CG7704	395.468	0.035641	0.156934	0.227109	0.820339	1	1.33326	FALSE	+	0.035641	395.468	-0.0789863	0.157184	-0.50251	0.615309	1	1.31193	FALSE	-	0.0789863
FBgn0010357	2R	11346325	11347395	+	betaTry	betaTrypsin	CG18211	6136.35	-0.475711	0.1357	-3.50561	0.000455565	0.0140223	1.96576	FALSE	-	0.475711	6136.35	-0.423082	0.1357	-3.11778	0.00182221	0.106211	1.34409	FALSE	-	0.423082
FBgn0010358	2R	11355319	11356128	+	deltaTry	deltaTrypsin	CG12351	182.039	-1.12989	0.177613	-6.36153	1.99756e-10	1.42092e-07	1.02498	TRUE	-	1.12989	182.039	-1.00158	0.17765	-5.63796	1.72072e-08	7.90357e-06	1.38031	TRUE	-	1.00158
FBgn0010359	2R	11349061	11349870	-	gammaTry	gammaTrypsin	CG30028	255.917	-0.615796	0.146759	-4.19597	2.71704e-05	0.00309235	1.02498	TRUE	-	0.615796	255.917	-0.546076	0.146764	-3.72078	0.000198607	0.0230956	1.3062	FALSE	-	0.546076
FBgn0010379	3R	16099228	16105670	+	Akt1	Akt1	CG4006	1088.19	-0.0459494	0.127337	-0.360849	0.718212	1	1.20127	FALSE	-	0.0459494	1088.19	-0.0426248	0.12738	-0.334627	0.737906	1	1.34409	FALSE	-	0.0426248
FBgn0010380	X	19731004	19734581	+	AP-1-2beta	Adaptor Protein complex 1/2, beta subunit	CG12532	3463.23	0.120803	0.0890315	1.35685	0.174829	0.517069	1.96576	FALSE	+	0.120803	3463.23	0.0440106	0.089099	0.493951	0.62134	1	0.968399	FALSE	+	0.0440106
FBgn0010382	2L	15727581	15748150	-	CycE	Cyclin E	CG3938	138.957	-0.316892	0.17168	-1.84583	0.0649173	0.371833	1.39404	FALSE	-	0.316892	138.957	-0.0623378	0.171738	-0.362982	0.716618	1	1.31193	FALSE	-	0.0623378
FBgn0010383	X	18688538	18693042	-	Cyp18a1	Cytochrome P450-18a1	CG6816	262.08	0.330827	0.174248	1.8986	0.0576175	0.656515	0.38049	FALSE	+	0.330827	262.08	0.405481	0.174126	2.32866	0.019877	0.401265	1.3062	FALSE	+	0.405481
FBgn0010385	2R	10054178	10054576	-	Def	Defensin	CG1385	6.03806	0.12803	0.139092	0.920476	0.357324	1	0	FALSE	+	0.12803	6.03806	0.140132	0.139079	1.00757	0.313663	1	0.181204	FALSE	+	0.140132
FBgn0010387	3L	7131863	7133463	+	Dbi	Diazepam-binding inhibitor	CG8627	1759.9	-0.997502	0.165802	-6.01623	1.78522e-09	8.48919e-07	1.33326	TRUE	-	0.997502	1759.9	-0.503236	0.165611	-3.03866	0.0023763	0.126325	1.3062	FALSE	-	0.503236
FBgn0010388	2R	14745961	14746714	+	Dro	Drosocin	CG10816	40.2303	0.0702188	0.172299	0.407539	0.683612	0.992071	1.25034	FALSE	+	0.0702188	40.2303	0.237392	0.172414	1.37687	0.168553	1	0.25531	FALSE	+	0.237392
FBgn0010389	3R	18045216	18052984	-	htl	heartless	CG7223	885.178	0.0476615	0.138158	0.344977	0.730111	1	1.19329	FALSE	+	0.0476615	885.178	-0.0620116	0.138318	-0.448326	0.653918	1	1.3062	FALSE	-	0.0620116
FBgn0010391	X	11126877	11129087	-	Gtp-bp	GTP-binding protein	CG2522	814.306	-0.0716451	0.0973201	-0.73618	0.461621	0.881578	1.33326	FALSE	-	0.0716451	814.306	-0.0765043	0.097364	-0.785755	0.432011	1	1.56207	FALSE	-	0.0765043
FBgn0010395	2L	21053033	21058044	+	Itgbn	Integrin betanu subunit	CG1762	209.503	-0.453869	0.208952	-2.17212	0.0298469	0.492408	0.38049	FALSE	-	0.453869	209.503	-0.391528	0.208952	-1.87377	0.0609617	0.608385	1.6092	FALSE	-	0.391528
FBgn0010397	2R	14570810	14575771	-	LamC	Lamin C	NA	366.021	-0.152863	0.191328	-0.798959	0.424314	0.901198	1.10495	FALSE	-	0.152863	366.021	-0.255231	0.191405	-1.33346	0.182382	0.933984	1.3062	FALSE	-	0.255231
FBgn0010398	2L	10517335	10519269	+	Lrr47	Leucine-rich repeat 47	CG6098	118.468	-0.155822	0.184574	-0.844228	0.398542	0.905157	1.02498	FALSE	-	0.155822	118.468	-0.0746864	0.184393	-0.405039	0.685449	1	1.38031	FALSE	-	0.0746864
FBgn0010399	3R	5508842	5523328	-	Nmdar1	NMDA receptor 1	CG2902	2422.44	0.226672	0.110935	2.04329	0.0410241	0.236822	1.96576	FALSE	+	0.226672	2422.44	0.0818751	0.111052	0.737266	0.46096	1	1.3062	FALSE	+	0.0818751
FBgn0010401	3R	7978959	7979614	+	Os-C	Os-C	NA	62.2145	-0.104918	0.114365	-0.917391	0.358938	0.883554	1.02498	FALSE	-	0.104918	62.2145	0.0741424	0.114394	0.648132	0.516899	1	1.3062	FALSE	+	0.0741424
FBgn0010403	3R	5976177	5976817	-	Obp83b	Odorant-binding protein 83b	CG11422	39.161	-0.149131	0.128452	-1.16099	0.245645	0.696457	1.39404	FALSE	-	0.149131	39.161	-0.0307456	0.128489	-0.239287	0.810883	1	0.827004	FALSE	-	0.0307456
FBgn0010406	3L	7970588	7972449	+	RNaseX25	Ribonuclease X25	CG8194	936.845	-0.0334691	0.117108	-0.285797	0.775034	1	1.25034	FALSE	-	0.0334691	936.845	-0.128175	0.117303	-1.09269	0.274531	0.977299	1.56207	FALSE	-	0.128175
FBgn0010407	2L	10251843	10254686	+	Ror	Ror	CG4926	496.499	0.106191	0.144346	0.735669	0.461932	0.881579	1.33326	FALSE	+	0.106191	496.499	0.000467291	0.144562	0.00323246	0.997421	1	1.20256	FALSE	+	0.000467291
FBgn0010408	3L	9509793	9511531	-	RpS9	Ribosomal protein S9	CG3395	8015.64	-0.251126	0.118359	-2.12173	0.0338603	0.279077	1.25034	FALSE	-	0.251126	8015.64	-0.260377	0.118363	-2.19981	0.0278201	0.465054	1.38031	FALSE	-	0.260377
FBgn0010409	2R	17546406	17547462	-	RpL18A	Ribosomal protein L18A	CG6510	7945.71	-0.185261	0.0963635	-1.92252	0.0545405	0.259714	2.25	FALSE	-	0.185261	7945.71	-0.018428	0.0963167	-0.191327	0.848269	1	1.34409	FALSE	-	0.018428
FBgn0010411	2R	20263979	20264848	+	RpS18	Ribosomal protein S18	CG8900	8953.78	-0.221791	0.130503	-1.69951	0.0892233	0.399502	1.67181	FALSE	-	0.221791	8953.78	-0.19476	0.130503	-1.49239	0.135598	0.857923	1.3062	FALSE	-	0.19476
FBgn0010412	X	16637894	16639249	+	RpS19a	Ribosomal protein S19a	NA	5607.67	-0.231405	0.0960698	-2.40872	0.0160087	0.131709	1.96576	FALSE	-	0.231405	5607.67	0.0122744	0.095976	0.12789	0.898236	1	1.31193	FALSE	+	0.0122744
FBgn0010414	2R	24404595	24411074	-	SerT	Serotonin transporter	CG4545	519.828	0.198642	0.137161	1.44824	0.147551	0.587831	1.25034	FALSE	+	0.198642	519.828	0.0472695	0.137495	0.343791	0.731003	1	1.31193	FALSE	+	0.0472695
FBgn0010415	2R	21392402	21481176	-	Sdc	Syndecan	NA	6491.46	0.123063	0.0897695	1.37087	0.170414	0.547073	1.67181	FALSE	+	0.123063	6491.46	0.090755	0.0897954	1.01069	0.312167	1	1.31193	FALSE	+	0.090755
FBgn0010416	X	16388820	16391438	-	TH1	TH1	NA	496.907	-0.0829687	0.126908	-0.653773	0.513258	0.94526	1.10495	FALSE	-	0.0829687	496.907	0.0441813	0.126688	0.348742	0.727283	1	1.31193	FALSE	+	0.0441813
FBgn0010417	3L	19599088	19601382	+	Taf6	TBP-associated factor 6	CG32211	465.312	0.0557468	0.127019	0.438886	0.660744	0.996866	1.17615	FALSE	+	0.0557468	465.312	0.0343831	0.127161	0.270389	0.786861	1	1.3062	FALSE	+	0.0343831
FBgn0010421	3R	10766622	10767804	-	TfIIFbeta	Transcription factor TFIIFbeta	CG6538	298.156	-0.0398092	0.168048	-0.236891	0.812741	1	1.33326	FALSE	-	0.0398092	298.156	0.0765565	0.16791	0.455937	0.648435	1	1.3062	FALSE	+	0.0765565
FBgn0010422	2L	15058919	15060757	-	TfIIS	RNA polymerase II elongation factor	CG3710	630.362	-0.0568793	0.126611	-0.449245	0.653255	0.97774	1.25034	FALSE	-	0.0568793	630.362	0.0979086	0.126345	0.774928	0.438382	1	1.34409	FALSE	+	0.0979086
FBgn0010423	2R	11273845	11275286	-	TpnC47D	Troponin C at 47D	CG9073	43.8002	-0.307621	0.168642	-1.82411	0.0681359	0.490947	0.874124	FALSE	-	0.307621	43.8002	-0.458311	0.168454	-2.72069	0.00651452	0.505054	0.25531	FALSE	-	0.458311
FBgn0010424	3L	17046063	17048390	+	TpnC73F	Troponin C at 73F	CG7930	212.028	-0.134396	0.194301	-0.69169	0.489132	0.919163	1.17615	FALSE	-	0.134396	212.028	-0.349558	0.194543	-1.79681	0.0723654	0.725841	1.20256	FALSE	-	0.349558
FBgn0010425	2R	11345237	11346066	-	epsilonTry	epsilonTrypsin	CG18681	1430.64	-0.330031	0.117298	-2.81362	0.00489866	0.0865056	1.19329	FALSE	-	0.330031	1430.64	-0.283753	0.117298	-2.41909	0.0155595	0.352943	1.31193	FALSE	-	0.283753
FBgn0010431	3L	8413012	8414103	+	mtrm	matrimony	CG18543	97.7813	-0.165867	0.10132	-1.63706	0.101618	0.540643	1.02498	FALSE	-	0.165867	97.7813	-0.0722511	0.101324	-0.713068	0.475804	1	1.38031	FALSE	-	0.0722511
FBgn0010433	3R	8278052	8279274	+	ato	atonal	CG7508	9.84387	-0.0408658	0.164121	-0.248997	0.803363	1	1.39404	FALSE	-	0.0408658	9.84387	-0.0249038	0.164136	-0.151727	0.879402	1	0.738706	FALSE	-	0.0249038
FBgn0010434	2R	19229063	19243751	+	cora	coracle	NA	6970.24	0.237651	0.0653288	3.63776	0.000275018	0.0113114	1.67181	FALSE	+	0.237651	6970.24	-0.0892141	0.0655002	-1.36204	0.173185	0.920892	1.31193	FALSE	-	0.0892141
FBgn0010435	2R	24976456	24986070	-	emp	epithelial membrane protein	CG2727	2055.76	0.213597	0.172581	1.23766	0.215841	0.703569	1.19329	FALSE	+	0.213597	2055.76	-0.226954	0.17269	-1.31423	0.18877	0.929276	1.38031	FALSE	-	0.226954
FBgn0010438	3R	16204194	16205250	-	mtSSB	mitochondrial single stranded DNA-binding protein	CG4337	147.797	-0.251684	0.192293	-1.30885	0.190584	0.658157	1.25034	FALSE	-	0.251684	147.797	0.0164427	0.191865	0.0856993	0.931705	1	1.20256	FALSE	+	0.0164427
FBgn0010441	3R	27251131	27253182	-	pll	pelle	CG5974	149.956	-0.0817738	0.190928	-0.428296	0.668436	1	1.02498	FALSE	-	0.0817738	149.956	0.136394	0.190597	0.715615	0.474229	1	1.38031	FALSE	+	0.136394
FBgn0010452	3L	13114271	13118077	+	trn	tartan	CG11280	615.27	0.274081	0.12976	2.11222	0.0346679	0.289458	1.20127	FALSE	+	0.274081	615.27	0.0268809	0.130281	0.206329	0.836534	1	1.31193	FALSE	+	0.0268809
FBgn0010453	2L	7255419	7277171	-	Wnt4	Wnt oncogene analog 4	CG4698	248.52	0.207324	0.163882	1.26508	0.205843	0.988197	0.38049	FALSE	+	0.207324	248.52	0.0997103	0.164197	0.607261	0.543678	1	1.6092	FALSE	+	0.0997103
FBgn0010470	2R	21487167	21497929	-	Fkbp14	FK506-binding protein 14	CG9847	893.759	-0.331917	0.135754	-2.44499	0.0144854	0.165948	1.25034	FALSE	-	0.331917	893.759	-0.209204	0.135639	-1.54236	0.122985	0.789837	1.56207	FALSE	-	0.209204
FBgn0010473	2L	4283148	4323781	+	tutl	turtle	CG15427	8697.48	0.18064	0.104831	1.72316	0.0848597	0.393026	1.67181	FALSE	+	0.18064	8697.48	0.124732	0.104852	1.1896	0.234205	0.977299	1.34409	FALSE	+	0.124732
FBgn0010482	2R	6721101	6740672	-	l(2)01289	lethal (2) 01289	CG9432	262.565	0.056986	0.202116	0.281947	0.777984	1	0.38049	FALSE	+	0.056986	262.565	-0.151762	0.202213	-0.750506	0.45295	1	1.31193	FALSE	-	0.151762
FBgn0010488	2R	12915994	12923734	+	NAT1	NAT1	CG3845	6802.58	0.0975062	0.108608	0.897779	0.369304	0.761307	1.67181	FALSE	+	0.0975062	6802.58	-0.167903	0.108682	-1.5449	0.12237	0.839587	1.31193	FALSE	-	0.167903
FBgn0010497	2L	12027438	12034122	+	dmGlut	Dietary and metabolic glutamate transporter	NA	211.519	-0.541868	0.174613	-3.10326	0.00191404	0.0979286	0.38049	FALSE	-	0.541868	211.519	-0.278231	0.174659	-1.59299	0.111162	0.808598	1.31193	FALSE	-	0.278231
FBgn0010501	2R	23551313	23553547	+	Dcp-1	Death caspase-1	CG5370	256.384	-0.375829	0.194992	-1.9274	0.0539296	0.358884	1.25034	FALSE	-	0.375829	256.384	-0.173636	0.194849	-0.89113	0.372859	1	1.38031	FALSE	-	0.173636
FBgn0010504	2R	8146918	8156654	-	kermit	kermit	CG11546	732.848	-0.259907	0.181722	-1.43025	0.152646	0.605936	1.20127	FALSE	-	0.259907	732.848	-0.0824357	0.181635	-0.453855	0.649933	1	1.38031	FALSE	-	0.0824357
FBgn0010516	2R	11688569	11690863	-	wal	walrus	NA	2272.82	-0.091882	0.0992621	-0.925651	0.354628	0.824198	1.25034	FALSE	-	0.091882	2272.82	0.114121	0.0990815	1.15179	0.249408	1	0.968399	FALSE	+	0.114121
FBgn0010520	2L	9895287	9896104	+	Bka	Bekka	CG4539	120.084	-0.130458	0.184548	-0.706908	0.479623	0.946777	1.02498	FALSE	-	0.130458	120.084	0.0337299	0.184089	0.183226	0.854621	1	1.38031	FALSE	+	0.0337299
FBgn0010531	2R	10121486	10122574	-	Ccs	Copper chaperone for superoxide dismutase	NA	230.535	0.0262497	0.161825	0.162211	0.87114	1	0.38049	FALSE	+	0.0262497	230.535	0.107129	0.161633	0.662792	0.507464	1	1.20256	FALSE	+	0.107129
FBgn0010548	2R	7466879	7477162	-	Aldh-III	Aldehyde dehydrogenase type III	CG11140	2183.56	0.0431645	0.0949517	0.454594	0.649402	0.956031	1.33326	FALSE	+	0.0431645	2183.56	-0.00815491	0.095021	-0.0858222	0.931608	1	0.968399	FALSE	-	0.00815491
FBgn0010549	2R	9390165	9395281	+	l(2)03659	lethal (2) 03659	CG8799	4.6071	0.125215	0.130773	0.957498	0.338316	1	0.125338	FALSE	+	0.125215	4.6071	0.0481326	0.130434	0.369019	0.712114	1	0.21909	FALSE	+	0.0481326
FBgn0010551	2R	18819467	18822250	+	Phb2	Prohibitin 2	CG15081	1790.86	-0.156136	0.0877261	-1.77982	0.075106	0.43877	1.19329	FALSE	-	0.156136	1790.86	-0.0297257	0.0875885	-0.339379	0.734324	1	1.34409	FALSE	-	0.0297257
FBgn0010583	2L	825969	833241	+	dock	dreadlocks	CG3727	3057.11	0.14885	0.0794662	1.87312	0.0610519	0.281862	2.19951	FALSE	+	0.14885	3057.11	0.0815613	0.0795578	1.02518	0.305276	1	1.3062	FALSE	+	0.0815613
FBgn0010590	2R	16013805	16014787	-	Prosbeta1	Proteasome beta1 subunit	NA	508.755	-0.188627	0.16965	-1.11186	0.266199	0.764003	1.19329	FALSE	-	0.188627	508.755	0.0965529	0.169354	0.570125	0.568593	1	1.20256	FALSE	+	0.0965529
FBgn0010591	2R	17088441	17091958	-	Sply	Sphingosine-1-phosphate lyase	CG8946	1217.75	-0.33751	0.140309	-2.40547	0.0161515	0.18234	1.19329	FALSE	-	0.33751	1217.75	-0.0875142	0.140132	-0.624514	0.53229	1	1.31193	FALSE	-	0.0875142
FBgn0010602	2L	540599	542580	-	lwr	lesswright	NA	920.517	-0.0855774	0.130566	-0.655435	0.512188	0.901198	1.33326	FALSE	-	0.0855774	920.517	0.018008	0.130468	0.138026	0.890219	1	1.3062	FALSE	+	0.018008
FBgn0010607	2L	4970135	4973921	-	l(2)05714	lethal (2) 05714	CG8886	336.53	-0.0726662	0.141644	-0.513018	0.607938	0.993948	1.10495	FALSE	-	0.0726662	336.53	-0.0513281	0.141624	-0.362426	0.717034	1	1.20256	FALSE	-	0.0513281
FBgn0010611	2R	16336090	16341242	+	Hmgs	HMG Coenzyme A synthase	NA	1618.83	0.00963436	0.130675	0.0737275	0.941227	1	1.33326	FALSE	+	0.00963436	1618.83	0.0723533	0.13062	0.55392	0.579634	1	1.34409	FALSE	+	0.0723533
FBgn0010612	2L	10975522	10976399	-	ATPsynG	ATP synthase, subunit G	NA	2485.93	-0.146888	0.143728	-1.02199	0.306787	0.62563	2.25	FALSE	-	0.146888	2485.93	-0.152262	0.143729	-1.05936	0.289434	1	1.31193	FALSE	-	0.152262
FBgn0010620	2R	17394593	17405171	+	CG10939		CG10939	276.569	-0.058347	0.194368	-0.300188	0.764034	1	1.25034	FALSE	-	0.058347	276.569	-0.153919	0.194464	-0.791504	0.42865	1	1.20256	FALSE	-	0.153919
FBgn0010621	2R	12174802	12177516	+	CCT5	Chaperonin containing TCP1 subunit 5	CG8439	954.021	-0.392583	0.184387	-2.12912	0.033244	0.275728	1.25034	FALSE	-	0.392583	954.021	-0.251593	0.184338	-1.36485	0.172302	0.919114	1.34409	FALSE	-	0.251593
FBgn0010622	2R	23061420	23062593	-	DCTN3-p24	Dynactin 3, p24 subunit	CG9893	303.886	0.00238162	0.149315	0.0159502	0.987274	1	1.19329	FALSE	+	0.00238162	303.886	0.0123984	0.149306	0.0830404	0.933819	1	1.3062	FALSE	+	0.0123984
FBgn0010638	2R	14618771	14619681	+	Sec61beta	Sec61 beta subunit	NA	872.571	-0.179722	0.128338	-1.40038	0.161399	0.610345	1.25034	FALSE	-	0.179722	872.571	0.0404842	0.128038	0.316189	0.751859	1	1.3062	FALSE	+	0.0404842
FBgn0010651	2R	18796975	18803727	-	MFS14	Major Facilitator Superfamily Transporter 14	CG15095	813.793	-0.266904	0.137252	-1.94463	0.0518197	0.358884	1.20127	FALSE	-	0.266904	813.793	-0.0647856	0.136989	-0.472926	0.636266	1	1.56207	FALSE	-	0.0647856
FBgn0010660	2R	22918937	22924742	-	Nup214	Nucleoporin 214kD	CG3820	783.068	0.10025	0.120504	0.83192	0.405454	0.876467	1.19329	FALSE	+	0.10025	783.068	-0.215932	0.121098	-1.78311	0.0745678	0.671695	1.56207	FALSE	-	0.215932
FBgn0010741	3L	11073292	11074388	-	Pfdn2	Prefoldin 2	CG6302	453.453	-0.22207	0.15428	-1.43939	0.15004	0.572877	1.33326	FALSE	-	0.22207	453.453	-0.0873951	0.15407	-0.567243	0.570549	1	1.38031	FALSE	-	0.0873951
FBgn0010747	3L	5152678	5154777	+	Srp54k	Signal recognition particle protein 54k	CG4659	1032.91	0.000589413	0.0997015	0.00591177	0.995283	1	1.15348	FALSE	+	0.000589413	1032.91	-0.0430212	0.0998136	-0.431016	0.666457	1	1.38031	FALSE	-	0.0430212
FBgn0010750	3R	4750035	4777490	+	atms	antimeros	CG2503	1224.43	0.0434681	0.100837	0.431071	0.666417	0.994364	1.20127	FALSE	+	0.0434681	1224.43	0.0423881	0.10089	0.42014	0.674383	1	1.38031	FALSE	+	0.0423881
FBgn0010762	3L	10664739	10690734	+	simj	simjang	CG32067	1663.82	0.172031	0.116878	1.47189	0.141051	0.556324	1.33326	FALSE	+	0.172031	1663.82	-0.0696435	0.117123	-0.59462	0.552097	1	0.968399	FALSE	-	0.0696435
FBgn0010768	3R	19164211	19170576	+	sqz	squeeze	CG5557	434.486	0.0570125	0.156683	0.363872	0.715953	1	1.10495	FALSE	+	0.0570125	434.486	-0.00677274	0.156842	-0.043182	0.965556	1	1.38031	FALSE	-	0.00677274
FBgn0010770	3R	21116254	21117899	+	ppan	peter pan	NA	178.249	-0.191883	0.179515	-1.06889	0.285119	0.768182	1.25034	FALSE	-	0.191883	178.249	-0.228137	0.179693	-1.26959	0.20423	0.977299	1.20256	FALSE	-	0.228137
FBgn0010772	3R	5665139	5669334	-	Xe7	Xe7	CG2179	6665.88	0.171453	0.092175	1.86009	0.0628733	0.282772	2.25	FALSE	+	0.171453	6665.88	0.0438683	0.0922288	0.475646	0.634327	1	1.3062	FALSE	+	0.0438683
FBgn0010774	3R	7077904	7080387	-	Ref1	RNA and export factor binding protein 1	CG1101	1756.88	-0.0646	0.0925433	-0.698052	0.485145	0.904149	1.25034	FALSE	-	0.0646	1756.88	0.0511452	0.0924353	0.553308	0.580053	1	1.31193	FALSE	+	0.0511452
FBgn0010786	3L	1334889	1339415	+	l(3)02640	lethal (3) 02640	CG9165	1838.15	0.160346	0.0950881	1.68628	0.0917412	0.485667	1.20127	FALSE	+	0.160346	1838.15	0.123938	0.0951437	1.30264	0.192699	0.995856	0.968399	FALSE	+	0.123938
FBgn0010803	3R	9265027	9266904	-	TrpRS	Tryptophanyl-tRNA synthetase	NA	441.417	-0.0365441	0.125907	-0.290248	0.771627	1	1.17615	FALSE	-	0.0365441	441.417	-0.0215203	0.125935	-0.170884	0.864315	1	1.31193	FALSE	-	0.0215203
FBgn0010808	3R	31052616	31053915	-	Chchd3	Coiled-coil-helix-coiled-coil-helix domain containing 3	CG1715	1013.15	0.00385355	0.106397	0.0362185	0.971108	1	1.25034	FALSE	+	0.00385355	1013.15	0.117722	0.10623	1.10819	0.267782	0.995856	1.34409	FALSE	+	0.117722
FBgn0010812	3R	8033301	8037403	+	unc-45	uncoordinated 45	CG2708	481.218	-0.0639414	0.131363	-0.486754	0.626432	0.998631	1.10495	FALSE	-	0.0639414	481.218	-0.142078	0.131593	-1.07967	0.280289	1	1.31193	FALSE	-	0.142078
FBgn0010825	3L	8449922	8472669	+	Gug	Grunge	CG6964	2720.11	0.288809	0.112503	2.56712	0.0102546	0.111958	1.67181	FALSE	+	0.288809	2720.11	-0.0428885	0.112713	-0.380511	0.703566	1	1.34409	FALSE	-	0.0428885
FBgn0010830	3L	22738602	22741388	-	l(3)04053	lethal (3) 04053	CG11238	596.5	0.0418307	0.106115	0.3942	0.693433	1	1.19329	FALSE	+	0.0418307	596.5	0.0583532	0.106127	0.549845	0.582426	1	1.31193	FALSE	+	0.0583532
FBgn0010877	3R	18288866	18298879	-	l(3)05822	lethal (3) 05822	CG7129	1547.57	0.0575612	0.0783054	0.735086	0.462287	0.901903	1.20127	FALSE	+	0.0575612	1547.57	-0.0466904	0.0785164	-0.594657	0.552073	1	1.38031	FALSE	-	0.0466904
FBgn0010894	3L	5559470	5561598	-	sinu	sinuous	NA	359.095	0.0671591	0.131062	0.512422	0.608355	0.968869	1.19329	FALSE	+	0.0671591	359.095	0.0423911	0.131159	0.323204	0.746541	1	1.31193	FALSE	+	0.0423911
FBgn0010905	3L	2505245	2554292	-	Spn	Spinophilin	CG16757	3441.52	0.0859698	0.116353	0.738868	0.459987	0.745431	2.19951	FALSE	+	0.0859698	3441.52	-0.0993434	0.116445	-0.853135	0.393584	1	1.3062	FALSE	-	0.0993434
FBgn0010909	3L	2554847	2586540	-	msn	misshapen	CG16973	3457.03	0.0918291	0.0783177	1.17252	0.240988	0.565347	2.19951	FALSE	+	0.0918291	3457.03	-0.0532205	0.0784576	-0.678334	0.49756	1	1.3062	FALSE	-	0.0532205
FBgn0010926	3R	17535533	17539963	-	l(3)07882	lethal (3) 07882	CG5824	691.453	-0.41062	0.134339	-3.0566	0.00223861	0.0532216	1.19329	FALSE	-	0.41062	691.453	-0.108626	0.13385	-0.811554	0.417048	1	1.56207	FALSE	-	0.108626
FBgn0011016	3L	16129617	16130983	+	SsRbeta	Signal sequence receptor beta	CG5474	1187.53	-0.251262	0.101382	-2.47836	0.0131989	0.164886	1.15348	FALSE	-	0.251262	1187.53	-0.144617	0.101232	-1.42857	0.153129	0.8873	1.34409	FALSE	-	0.144617
FBgn0011020	3R	7151367	7154219	+	Sas-4	Spindle assembly abnormal 4	CG10061	129.951	-0.0458844	0.20561	-0.223162	0.823409	0.962576	1.64761	FALSE	-	0.0458844	129.951	-0.0285691	0.205625	-0.138938	0.889499	1	1.6092	FALSE	-	0.0285691
FBgn0011202	2L	20758144	20768053	+	dia	diaphanous	CG1768	760.199	-0.214957	0.167486	-1.28343	0.199341	0.672415	1.25034	FALSE	-	0.214957	760.199	-0.344347	0.167619	-2.05434	0.0399432	0.553454	1.3062	FALSE	-	0.344347
FBgn0011204	3L	1503226	1517271	-	cue	cueball	CG12086	954.266	-0.120613	0.17978	-0.670891	0.50229	0.927039	1.15348	FALSE	-	0.120613	954.266	-0.17456	0.179817	-0.970763	0.331666	1	1.34409	FALSE	-	0.17456
FBgn0011205	3L	20384429	20391913	+	fbl	fumble	CG5725	2059.02	-0.0920746	0.102963	-0.894249	0.371189	0.837163	1.25034	FALSE	-	0.0920746	2059.02	-0.0579603	0.10295	-0.562994	0.573439	1	1.31193	FALSE	-	0.0579603
FBgn0011206	3L	9097629	9134405	-	bol	boule	CG4760	4572.64	0.07586	0.139869	0.542365	0.587567	0.948418	1.25034	FALSE	+	0.07586	4572.64	0.0867635	0.139874	0.620299	0.535061	1	1.34409	FALSE	+	0.0867635
FBgn0011207	2L	9700810	9708883	+	pelo	pelota	CG3959	737.842	-0.00272488	0.11261	-0.0241976	0.980695	1	1.19329	FALSE	-	0.00272488	737.842	0.0668162	0.112499	0.593926	0.552562	1	1.3062	FALSE	+	0.0668162
FBgn0011211	2R	22799099	22802180	+	blw	bellwether	CG3612	15175.1	0.116277	0.0815203	1.42636	0.153765	0.463581	2.19951	FALSE	+	0.116277	15175.1	0.0639935	0.0815351	0.784859	0.432537	1	1.3062	FALSE	+	0.0639935
FBgn0011217	3R	14732414	14741319	-	eff	effete	CG7425	3679.26	-0.112932	0.111617	-1.01178	0.311643	0.629179	2.25	FALSE	-	0.112932	3679.26	0.148243	0.111529	1.32918	0.183789	0.933984	1.3062	FALSE	+	0.148243
FBgn0011224	3R	31846987	32015520	-	heph	hephaestus	CG31000	6684	0.0775856	0.0920899	0.842499	0.399509	0.860156	1.25034	FALSE	+	0.0775856	6684	0.162122	0.0920785	1.76069	0.0782903	0.724322	1.31193	FALSE	+	0.162122
FBgn0011225	3R	24252826	24271233	-	jar	jaguar	CG5695	4586.66	0.0276219	0.0741502	0.372513	0.709511	0.920917	1.67181	FALSE	+	0.0276219	4586.66	-0.0484165	0.0742204	-0.652334	0.514186	1	1.3062	FALSE	-	0.0484165
FBgn0011227	2R	12757133	12757529	-	ox	oxen	CG8764	909.207	-0.123239	0.135421	-0.91004	0.362802	0.842619	1.20127	FALSE	-	0.123239	909.207	0.102808	0.135111	0.760914	0.446709	1	1.38031	FALSE	+	0.102808
FBgn0011230	2L	8054322	8071624	-	poe	purity of essence	CG14472	3961.67	0.0996383	0.066125	1.50682	0.131858	0.55545	1.25034	FALSE	+	0.0996383	3961.67	-0.142667	0.066348	-2.15029	0.0315322	0.491623	1.34409	FALSE	-	0.142667
FBgn0011232	2L	9431405	9435341	+	scat	scattered	NA	683.933	0.125788	0.113255	1.11066	0.266715	0.751341	1.25034	FALSE	+	0.125788	683.933	-0.0115862	0.113612	-0.10198	0.918773	1	1.38031	FALSE	-	0.0115862
FBgn0011236	2R	23870273	23877442	+	ken	ken and barbie	NA	197.165	-0.0973616	0.196484	-0.495519	0.620234	0.961127	1.25034	FALSE	-	0.0973616	197.165	-0.121942	0.196534	-0.620462	0.534954	1	1.6092	FALSE	-	0.121942
FBgn0011259	2L	8542147	8672041	+	Sema1a	Semaphorin 1a	NA	3011.9	0.0833285	0.127029	0.65598	0.511837	0.847249	1.67181	FALSE	+	0.0833285	3011.9	0.14496	0.127018	1.14126	0.253764	0.993154	1.31193	FALSE	+	0.14496
FBgn0011260	2R	16500178	16533459	+	Sema2a	Semaphorin 2a	NA	1382.35	0.140046	0.0957158	1.46315	0.143428	0.591391	1.19329	FALSE	+	0.140046	1382.35	-0.0535867	0.0960288	-0.558027	0.576826	1	1.38031	FALSE	-	0.0535867
FBgn0011270	3R	12231645	12232729	-	Pglym87	Pglym87	CG17645	1.15536	-0.000772967	0.068731	-0.0112463	0.991027	1	0	FALSE	-	0.000772967	1.15536	0.0194184	0.0687447	0.282472	0.777582	1	0.181204	FALSE	+	0.0194184
FBgn0011272	2L	9967313	9968645	+	RpL13	Ribosomal protein L13	CG4651	8130.51	-0.182263	0.0747963	-2.43679	0.0148185	0.126599	1.96576	FALSE	-	0.182263	8130.51	0.0092911	0.0747298	0.124329	0.901055	1	0.968399	FALSE	+	0.0092911
FBgn0011273	3R	25811911	25813134	+	Acam	Androcam	CG17769	1.15839	0.00198224	0.0810991	0.0244422	0.9805	1	0.125338	FALSE	+	0.00198224	1.15839	0.00519811	0.0811194	0.0640798	0.948907	1	0.181204	FALSE	+	0.00519811
FBgn0011274	2L	17413248	17433161	-	Dif	Dorsal-related immunity factor	NA	1403.49	0.138866	0.091136	1.52373	0.127577	0.53514	1.33326	FALSE	+	0.138866	1403.49	0.0521298	0.0913114	0.570901	0.568067	1	1.3062	FALSE	+	0.0521298
FBgn0011276	X	2680199	2681723	-	HLH3B	Helix loop helix protein 3B	CG2655	48.5338	0.129258	0.208995	0.618475	0.536262	0.923293	1.25034	FALSE	+	0.129258	48.5338	0.0480458	0.208983	0.229903	0.818167	1	1.20256	FALSE	+	0.0480458
FBgn0011277	X	4645127	4647414	-	HLH4C	Helix loop helix protein 4C	CG3052	32.4732	0.13747	0.199534	0.688953	0.490853	0.882813	1.40812	FALSE	+	0.13747	32.4732	0.155316	0.199541	0.778365	0.436354	1	0.738706	FALSE	+	0.155316
FBgn0011279	3L	12396171	12396957	+	Obp69a	Odorant-binding protein 69a	CG10436	21.6038	-0.0697956	0.199395	-0.350036	0.726312	1	0.874124	FALSE	-	0.0697956	21.6038	0.0321331	0.199547	0.16103	0.87207	1	0.25531	FALSE	+	0.0321331
FBgn0011280	X	20419613	20420979	+	Obp19d	Odorant-binding protein 19d	NA	687.446	0.084594	0.162665	0.52005	0.603029	0.953343	1.25034	FALSE	+	0.084594	687.446	0.0633232	0.162663	0.38929	0.697062	1	1.31193	FALSE	+	0.0633232
FBgn0011281	3R	5972155	5975245	-	Obp83a	Odorant-binding protein 83a	CG11421	61.9828	-0.189332	0.160347	-1.18077	0.237696	0.730022	1.20139	FALSE	-	0.189332	61.9828	0.0191993	0.160438	0.119668	0.904746	1	1.3062	FALSE	+	0.0191993
FBgn0011282	3R	7250725	7251957	-	Obp84a	Odorant-binding protein 84a	NA	58.9309	0.0587622	0.208702	0.281561	0.77828	0.94934	1.64761	FALSE	+	0.0587622	58.9309	0.249208	0.208644	1.19442	0.232315	0.99303	1.20256	FALSE	+	0.249208
FBgn0011283	2L	7496791	7497365	-	Obp28a	Odorant-binding protein 28a	CG6641	30.0702	-0.0171941	0.1427	-0.120491	0.904094	1	0.704137	FALSE	-	0.0171941	30.0702	0.139541	0.142802	0.977166	0.328487	1	0.875969	FALSE	+	0.139541
FBgn0011284	3L	13041756	13044234	+	RpS4	Ribosomal protein S4	CG11276	12184.4	-0.0729289	0.108564	-0.671759	0.501737	0.911093	1.25034	FALSE	-	0.0729289	12184.4	-0.0805087	0.108566	-0.741567	0.45835	1	1.31193	FALSE	-	0.0805087
FBgn0011286	2R	8860364	8888097	+	RyR	Ryanodine receptor	CG10844	4863.68	0.649216	0.12134	5.35039	8.77649e-08	1.57998e-05	2.25	TRUE	+	0.649216	4863.68	-0.320409	0.121624	-2.63441	0.00842828	0.254705	1.31193	FALSE	-	0.320409
FBgn0011288	3L	24074180	24299205	+	Snap25	Synaptosomal-associated protein 25kDa	CG40452	13033.8	0.104552	0.120892	0.864839	0.387127	0.771802	1.67181	FALSE	+	0.104552	13033.8	0.112565	0.120895	0.931097	0.351803	1	1.31193	FALSE	+	0.112565
FBgn0011289	3R	27251112	27256463	+	TfIIA-L	Transcription factor IIA L	CG5930	897.075	-0.0323469	0.0936977	-0.345227	0.729924	1	1.25034	FALSE	-	0.0323469	897.075	0.0259533	0.093591	0.277305	0.781546	1	1.34409	FALSE	+	0.0259533
FBgn0011290	3R	11678386	11679690	-	Taf12	TBP-associated factor 12	CG17358	739.607	0.0950242	0.107057	0.887603	0.374754	0.854822	1.20127	FALSE	+	0.0950242	739.607	0.163876	0.106952	1.53224	0.125463	0.845714	1.3062	FALSE	+	0.163876
FBgn0011291	2L	9762424	9763262	-	Taf11	TBP-associated factor 11	CG4079	152.24	-0.068692	0.183989	-0.373348	0.708889	1	1.02498	FALSE	-	0.068692	152.24	-0.0348583	0.18394	-0.189509	0.849694	1	1.6092	FALSE	-	0.0348583
FBgn0011293	3L	17023123	17023741	-	a10	antennal protein 10	CG6642	55.9522	-0.133817	0.127371	-1.05061	0.293439	0.747076	1.39404	FALSE	-	0.133817	55.9522	0.110023	0.127434	0.863372	0.387933	1	1.20256	FALSE	+	0.110023
FBgn0011294	2L	1329161	1329993	+	a5	antennal protein 5	CG5430	13.8034	-0.166285	0.113311	-1.46751	0.142237	0.675922	0.874124	FALSE	-	0.166285	13.8034	0.0323365	0.113457	0.285011	0.775636	1	0.25531	FALSE	+	0.0323365
FBgn0011296	2R	23684651	23685543	-	l(2)efl	lethal (2) essential for life	CG4533	310.575	-0.234173	0.201574	-1.16172	0.245348	0.741311	1.19329	FALSE	-	0.234173	310.575	-0.305693	0.201612	-1.51625	0.129457	0.853332	1.3062	FALSE	-	0.305693
FBgn0011297	2R	23705439	23709792	-	l(2)not	lethal (2) neighbor of tid	CG4084	159.245	-0.101044	0.18105	-0.558101	0.576776	0.942638	1.25034	FALSE	-	0.101044	159.245	-0.0627791	0.180987	-0.346872	0.728688	1	1.20256	FALSE	-	0.0627791
FBgn0011300	2R	8952339	8962796	+	babo	baboon	CG8224	2315.07	0.0784459	0.10524	0.745403	0.456028	0.74334	2.19951	FALSE	+	0.0784459	2315.07	-0.0148524	0.105341	-0.140993	0.887875	1	0.968399	FALSE	-	0.0148524
FBgn0011305	2L	10261795	10263554	-	Rsf1	Repressor splicing factor 1	CG5655	1872	0.131256	0.0945448	1.38829	0.165048	0.627431	1.20127	FALSE	+	0.131256	1872	0.215876	0.0944884	2.28469	0.0223312	0.489738	0.968399	FALSE	+	0.215876
FBgn0011327	3L	9475493	9476965	-	Uch-L5	Ubiquitin carboxy-terminal hydrolase L5	CG3431	294.738	-0.413977	0.191395	-2.16295	0.0305452	0.269116	1.19329	FALSE	-	0.413977	294.738	-0.308253	0.191323	-1.61117	0.107143	0.801231	1.31193	FALSE	-	0.308253
FBgn0011335	3L	12116101	12118055	+	vers	versatile	CG6801	426.167	-0.0794221	0.1326	-0.59896	0.5492	0.942119	1.19329	FALSE	-	0.0794221	426.167	0.0506923	0.132294	0.383179	0.701587	1	1.31193	FALSE	+	0.0506923
FBgn0011336	3R	25066712	25069637	-	Stt3B	Catalytic subunit 3B of the oligosaccharyltransferase complex	CG7748	1218.83	-0.160704	0.112445	-1.42918	0.152954	0.597745	1.25034	FALSE	-	0.160704	1218.83	-0.0309212	0.112312	-0.275316	0.783074	1	1.34409	FALSE	-	0.0309212
FBgn0011361	3L	1329949	1331631	+	ND-ACP	NADH dehydrogenase (ubiquinone) acyl carrier protein	CG9160	1516.91	-0.0530258	0.088652	-0.598135	0.54975	0.949449	1.15348	FALSE	-	0.0530258	1516.91	0.00893445	0.0885702	0.100874	0.91965	1	1.31193	FALSE	+	0.00893445
FBgn0011455	3L	12137496	12138584	-	ND-SGDH	NADH dehydrogenase (ubiquinone) SGDH subunit	CG9762	1736.47	-0.0240969	0.0893545	-0.269677	0.787409	1	1.19329	FALSE	-	0.0240969	1736.47	0.163581	0.0891291	1.83533	0.0664567	0.671805	1.38031	FALSE	+	0.163581
FBgn0011474	3R	14316038	14320494	+	PR-Set7	PR/SET domain containing protein 7	CG3307	725.775	-0.0490603	0.157919	-0.310667	0.756054	1	1.15348	FALSE	-	0.0490603	725.775	-0.0455213	0.157982	-0.288142	0.773238	1	1.34409	FALSE	-	0.0455213
FBgn0011476	3R	15277981	15278668	-	l(3)neo43	lethal (3) neo43	CG14865	239.788	-0.195472	0.178072	-1.09771	0.27233	0.788143	1.10495	FALSE	-	0.195472	239.788	-0.00146592	0.177745	-0.00824729	0.99342	1	1.31193	FALSE	-	0.00146592
FBgn0011481	3R	18192494	18199595	-	Ssdp	Sequence-specific single-stranded DNA-binding protein	CG7187	2028.34	0.00709319	0.0853924	0.0830658	0.933799	1	1.20127	FALSE	+	0.00709319	2028.34	0.0525288	0.0853884	0.615175	0.538439	1	0.968399	FALSE	+	0.0525288
FBgn0011509	3L	8718949	8720225	-	SrpRbeta	Signal recognition particle receptor beta	NA	371.66	-0.166396	0.125987	-1.32074	0.186587	0.667283	1.19329	FALSE	-	0.166396	371.66	-0.0349305	0.125543	-0.278235	0.780832	1	1.38031	FALSE	-	0.0349305
FBgn0011554	2R	11340513	11341423	-	etaTry	etaTrypsin	CG12386	64.7078	-0.580126	0.152932	-3.79336	0.000148624	0.00929865	1.20139	TRUE	-	0.580126	64.7078	-0.419071	0.152993	-2.73915	0.00615979	0.19202	1.6092	FALSE	-	0.419071
FBgn0011555	2R	11341714	11342760	-	thetaTry	thetaTrypsin	CG12385	1068.38	-0.306469	0.116576	-2.62893	0.00856545	0.119921	1.25034	FALSE	-	0.306469	1068.38	-0.224212	0.116576	-1.92331	0.0544417	0.632303	1.31193	FALSE	-	0.224212
FBgn0011556	2R	11339186	11340132	-	zetaTry	zetaTrypsin	CG12387	95.2992	-0.366071	0.135016	-2.71133	0.00670146	0.0951624	1.39404	FALSE	-	0.366071	95.2992	-0.206844	0.13504	-1.53172	0.125591	0.845714	1.3062	FALSE	-	0.206844
FBgn0011559	2L	18356047	18359026	-	Acp36DE	Accessory gland protein 36DE	NA	3.75333	0.00942937	0.131341	0.071793	0.942767	1	0	FALSE	+	0.00942937	3.75333	-0.00510159	0.131276	-0.0388614	0.969001	1	0.25531	FALSE	-	0.00510159
FBgn0011566	X	2606680	2608876	-	Smyd3	SET and MYND domain containing, class 3	CG13761	320.155	0.0899433	0.142364	0.631784	0.527528	0.931497	1.19329	FALSE	+	0.0899433	320.155	0.0597477	0.142477	0.419349	0.674961	1	1.20256	FALSE	+	0.0597477
FBgn0011569	3L	10263909	10267111	-	can	cannonball	CG6577	29.8496	0.184754	0.204112	0.905159	0.365381	0.832377	1.25034	FALSE	+	0.184754	29.8496	0.0995208	0.203984	0.487884	0.625632	1	0.827004	FALSE	+	0.0995208
FBgn0011570	2L	1704902	1706962	+	cpb	capping protein beta	NA	582.545	-0.231904	0.148589	-1.5607	0.118594	0.517069	1.33326	FALSE	-	0.231904	582.545	-0.139514	0.148507	-0.939444	0.347503	1	1.31193	FALSE	-	0.139514
FBgn0011573	3L	1795392	1797307	+	Cdc37	Cdc37	NA	711.808	-0.00966318	0.108226	-0.0892873	0.928854	1	1.20127	FALSE	-	0.00966318	711.808	0.127494	0.107946	1.18108	0.23757	0.977299	1.38031	FALSE	+	0.127494
FBgn0011576	X	2176006	2178728	+	Cyp4d2	Cytochrome P450-4d2	CG3466	444.761	-0.16178	0.164349	-0.984372	0.324932	0.835893	1.10495	FALSE	-	0.16178	444.761	0.0450498	0.164106	0.274517	0.783688	1	1.38031	FALSE	+	0.0450498
FBgn0011581	3R	24341551	24343825	+	Ms	Myosuppressin	CG6440	10956.2	0.0790771	0.136957	0.577387	0.563678	0.935646	1.25034	FALSE	+	0.0790771	10956.2	0.0254921	0.136965	0.186121	0.85235	1	1.31193	FALSE	+	0.0254921
FBgn0011582	3R	14165379	14214810	-	Dop1R1	Dopamine 1-like receptor 1	CG9652	1856.84	0.0916114	0.125426	0.730402	0.465144	0.905476	1.19329	FALSE	+	0.0916114	1856.84	0.0672719	0.125464	0.536186	0.59183	1	1.3062	FALSE	+	0.0672719
FBgn0011584	2L	10009381	10013170	+	Trp1	Translocation protein 1	CG4758	2842.91	-0.0180923	0.0854585	-0.211709	0.832334	1	1.25034	FALSE	-	0.0180923	2842.91	0.0291686	0.0854427	0.341382	0.732816	1	1.3062	FALSE	+	0.0291686
FBgn0011586	X	8904144	8906248	-	e(r)	enhancer of rudimentary	CG1871	901.467	-0.0619627	0.106139	-0.583789	0.559362	0.947063	1.19329	FALSE	-	0.0619627	901.467	0.0718264	0.105932	0.678046	0.497743	1	1.3062	FALSE	+	0.0718264
FBgn0011589	2R	17873939	17926695	+	Elk	Eag-like K[+] channel	NA	1880.93	0.14043	0.120451	1.16587	0.243668	0.747522	1.15348	FALSE	+	0.14043	1880.93	-0.0140852	0.120584	-0.116809	0.907012	1	1.34409	FALSE	-	0.0140852
FBgn0011591	3L	20925891	20949512	-	fng	fringe	CG10580	1237.75	0.0705125	0.119903	0.588082	0.556477	0.953343	1.15348	FALSE	+	0.0705125	1237.75	0.0236416	0.119985	0.197038	0.843798	1	1.31193	FALSE	+	0.0236416
FBgn0011592	2R	12529053	12564184	+	fra	frazzled	CG8581	844.378	0.106589	0.105545	1.0099	0.312545	0.805338	1.20127	FALSE	+	0.106589	844.378	-0.0953283	0.10602	-0.899157	0.368569	1	1.56207	FALSE	-	0.0953283
FBgn0011596	3R	23201644	23204034	-	fzo	fuzzy onions	CG4568	0.261666	-0.00208137	0.042383	-0.0491087	0.960833	1	0	FALSE	-	0.00208137	0.261666	-0.00249587	0.0423998	-0.0588652	0.953059	1	0.181204	FALSE	-	0.00249587
FBgn0011603	2L	4468000	4477022	-	ine	inebriated	NA	1851.14	0.183023	0.099828	1.83338	0.0667457	0.419583	1.15348	FALSE	+	0.183023	1851.14	0.247598	0.0998025	2.48088	0.0131059	0.31465	1.38031	FALSE	+	0.247598
FBgn0011604	2R	12636671	12640628	+	Iswi	Imitation SWI	CG8625	1288.45	-0.00833074	0.104494	-0.0797245	0.936456	1	1.20127	FALSE	-	0.00833074	1288.45	-0.0893495	0.104646	-0.853825	0.393202	1	1.34409	FALSE	-	0.0893495
FBgn0011606	X	2599158	2604052	-	Klp3A	Kinesin-like protein at 3A	NA	59.5566	-0.327321	0.161119	-2.03155	0.0421996	0.269116	1.64761	FALSE	-	0.327321	59.5566	-0.144917	0.161198	-0.898998	0.368654	1	1.6092	FALSE	-	0.144917
FBgn0011638	2L	20348393	20350012	-	La	La autoantigen-like	CG10922	1151.4	-0.135172	0.11021	-1.22649	0.220015	0.720003	1.15348	FALSE	-	0.135172	1151.4	-0.0552178	0.110158	-0.501258	0.61619	1	1.34409	FALSE	-	0.0552178
FBgn0011640	3L	7339266	7341893	+	lark	lark	CG8597	1625.35	0.130769	0.0775461	1.68633	0.0917316	0.487376	1.19329	FALSE	+	0.130769	1625.35	0.272557	0.0773454	3.5239	0.000425251	0.0415434	1.31193	FALSE	+	0.272557
FBgn0011642	4	1057365	1065001	-	Zyx	Zyxin	CG32018	4214.71	0.084818	0.100046	0.847788	0.396556	0.778082	1.67181	FALSE	+	0.084818	4214.71	0.13489	0.100043	1.34832	0.177555	0.920892	1.34409	FALSE	+	0.13489
FBgn0011648	2L	3146056	3159643	-	Mad	Mothers against dpp	CG12399	1011.72	-0.0132651	0.114231	-0.116125	0.907554	1	1.20127	FALSE	-	0.0132651	1011.72	-0.0487448	0.114349	-0.42628	0.669903	1	1.38031	FALSE	-	0.0487448
FBgn0011653	3L	4161666	4167464	-	mas	masquerade	CG15002	4.04487	0.0393422	0.12971	0.303308	0.761655	1	0	FALSE	+	0.0393422	4.04487	-0.108311	0.129103	-0.838946	0.401499	1	0.181204	FALSE	-	0.108311
FBgn0011655	3R	31611046	31615375	+	Med	Medea	CG1775	1105.04	0.117896	0.10425	1.1309	0.258096	0.764003	1.15348	FALSE	+	0.117896	1105.04	0.0978269	0.104306	0.937888	0.348302	1	1.34409	FALSE	+	0.0978269
FBgn0011656	2R	9913496	9958858	-	Mef2	Myocyte enhancer factor 2	CG1429	2458.97	0.12438	0.088573	1.40427	0.160239	0.468785	2.25	FALSE	+	0.12438	2458.97	0.0490442	0.0886754	0.553075	0.580212	1	0.968399	FALSE	+	0.0490442
FBgn0011659	2R	8170274	8172401	+	Mlh1	Mlh1	NA	94.0312	-0.237281	0.202267	-1.17311	0.240753	0.691986	1.39404	FALSE	-	0.237281	94.0312	-0.144186	0.202195	-0.713102	0.475783	1	1.6092	FALSE	-	0.144186
FBgn0011660	2R	15368074	15371520	-	Pms2	Pms2	NA	337.996	-0.00279085	0.151249	-0.018452	0.985278	1	1.19329	FALSE	-	0.00279085	337.996	-0.0754347	0.151521	-0.49785	0.61859	1	1.31193	FALSE	-	0.0754347
FBgn0011661	X	8873012	8898332	-	Moe	Moesin	NA	3735.84	-0.113904	0.116911	-0.974277	0.329919	0.730022	1.67181	FALSE	-	0.113904	3735.84	-0.0766404	0.116906	-0.655571	0.5121	1	0.968399	FALSE	-	0.0766404
FBgn0011666	3R	25516118	25608423	+	msi	musashi	CG5099	2791.1	0.0333896	0.121152	0.275601	0.782855	0.882813	2.25	FALSE	+	0.0333896	2791.1	0.0292933	0.121172	0.24175	0.808974	1	1.34409	FALSE	+	0.0292933
FBgn0011672	3R	21051383	21060800	-	Mvl	Malvolio	CG3671	1488.31	-0.169803	0.136892	-1.24041	0.214823	0.691326	1.25034	FALSE	-	0.169803	1488.31	-0.0163037	0.136807	-0.119173	0.905138	1	1.38031	FALSE	-	0.0163037
FBgn0011674	2R	20821262	20836028	-	insc	inscuteable	CG11312	91.5261	-0.154705	0.208995	-0.740232	0.459159	0.934118	1.02498	FALSE	-	0.154705	91.5261	-0.248578	0.208998	-1.18938	0.23429	0.946945	1.6092	FALSE	-	0.248578
FBgn0011676	2L	10804274	10837511	-	Nos	Nitric oxide synthase	CG6713	2135.45	0.199396	0.112821	1.76737	0.0771668	0.444174	1.19329	FALSE	+	0.199396	2135.45	-0.0714407	0.113034	-0.63203	0.527367	1	1.3062	FALSE	-	0.0714407
FBgn0011692	3L	4242734	4246233	+	pav	pavarotti	CG1258	46.0642	-0.229553	0.121009	-1.89699	0.0578289	0.35017	1.40812	FALSE	-	0.229553	46.0642	-0.0734933	0.121045	-0.607158	0.543746	1	0.875969	FALSE	-	0.0734933
FBgn0011693	3L	16353233	16354297	-	Pdh	Photoreceptor dehydrogenase	NA	1162.05	0.430333	0.1863	2.30989	0.0208944	0.217867	1.15348	FALSE	+	0.430333	1162.05	0.221479	0.18634	1.18857	0.234607	0.981017	1.31193	FALSE	+	0.221479
FBgn0011695	2R	24026172	24027518	+	EbpIII	Ejaculatory bulb protein III	NA	6402.72	0.083413	0.208329	0.400391	0.688869	0.883554	1.96576	FALSE	+	0.083413	6402.72	-0.212977	0.20833	-1.02231	0.306636	1	1.31193	FALSE	-	0.212977
FBgn0011701	3R	18236192	18239602	+	repo	reversed polarity	CG31240	1876.82	0.192268	0.121674	1.58019	0.114064	0.540466	1.15348	FALSE	+	0.192268	1876.82	0.0699429	0.121782	0.574329	0.565745	1	1.31193	FALSE	+	0.0699429
FBgn0011703	2L	10325026	10327943	-	RnrL	Ribonucleoside diphosphate reductase large subunit	CG5371	177.547	-0.377469	0.17197	-2.19497	0.028166	0.256957	1.17615	FALSE	-	0.377469	177.547	-0.178134	0.172005	-1.03563	0.300375	0.990525	1.6092	FALSE	-	0.178134
FBgn0011704	2R	11983145	11985393	-	RnrS	Ribonucleoside diphosphate reductase small subunit	CG8975	178.027	-0.219607	0.121783	-1.80327	0.0713461	0.431283	1.17615	FALSE	-	0.219607	178.027	-0.100527	0.121789	-0.825416	0.409136	1	1.31193	FALSE	-	0.100527
FBgn0011705	2L	8985936	8989539	-	rost	rolling stone	NA	913.761	-0.0494385	0.129798	-0.380888	0.703286	1	1.19329	FALSE	-	0.0494385	913.761	0.156103	0.129503	1.2054	0.228048	0.977299	1.31193	FALSE	+	0.156103
FBgn0011706	3L	18397535	18398435	-	rpr	reaper	NA	67.1067	-0.0498199	0.205383	-0.24257	0.808338	1	1.25034	FALSE	-	0.0498199	67.1067	-0.137182	0.205486	-0.667599	0.504389	1	1.6092	FALSE	-	0.137182
FBgn0011708	2L	16307346	16309274	+	Syx5	Syntaxin 5	CG4214	938.081	0.0842184	0.0967966	0.870055	0.384271	0.862075	1.19329	FALSE	+	0.0842184	938.081	0.10055	0.0968164	1.03857	0.299006	1	1.34409	FALSE	+	0.10055
FBgn0011710	X	21358286	21361688	+	2018-09-01	Septin 1	CG1403	712.969	-0.223546	0.130487	-1.71316	0.0866824	0.471639	1.20127	FALSE	-	0.223546	712.969	-0.153216	0.130418	-1.17481	0.240069	0.988151	1.3062	FALSE	-	0.153216
FBgn0011715	3R	5470926	5472754	+	Snr1	Snf5-related 1	CG1064	466.439	-0.0492921	0.127557	-0.386431	0.699178	0.979298	1.33326	FALSE	-	0.0492921	466.439	-0.0826996	0.127687	-0.647672	0.517197	1	1.38031	FALSE	-	0.0826996
FBgn0011722	2L	6415179	6423310	-	Tig	Tiggrin	NA	604.121	0.40067	0.185871	2.15563	0.0311122	0.271954	1.19329	FALSE	+	0.40067	604.121	-0.743733	0.186552	-3.98673	6.69889e-05	0.00868531	1.56207	TRUE	-	0.743733
FBgn0011723	3L	11927693	11935919	+	byn	brachyenteron	CG7260	14.4631	-0.0465199	0.148993	-0.312228	0.754867	1	0.874124	FALSE	-	0.0465199	14.4631	0.0470691	0.149092	0.315704	0.752227	1	0.738706	FALSE	+	0.0470691
FBgn0011725	3R	24196893	24221965	-	twin	twin	CG31137	1606.67	-0.0656451	0.0846455	-0.775529	0.438027	0.889126	1.20127	FALSE	-	0.0656451	1606.67	-0.0523045	0.0846563	-0.617845	0.536678	1	1.31193	FALSE	-	0.0523045
FBgn0011726	2R	24044453	24046805	-	tsr	twinstar	NA	2067.81	-0.576358	0.171175	-3.36708	0.000759684	0.0278601	1.20127	FALSE	-	0.576358	2067.81	-0.387525	0.17113	-2.26451	0.0235426	0.441538	1.3062	FALSE	-	0.387525
FBgn0011737	2L	6911090	6914138	-	Wee1	Wee1 kinase	NA	1604.38	0.179053	0.0938159	1.90856	0.0563189	0.382573	1.15348	FALSE	+	0.179053	1604.38	0.036985	0.0940283	0.393339	0.694069	1	1.38031	FALSE	+	0.036985
FBgn0011739	3R	30789625	30806619	-	wts	warts	CG12072	1499.11	0.106287	0.0924698	1.14943	0.25038	0.733494	1.25034	FALSE	+	0.106287	1499.11	-0.0882372	0.092789	-0.950945	0.341632	1	0.968399	FALSE	-	0.0882372
FBgn0011740	3R	9412548	9417264	+	alpha-Man-IIa	alpha-Mannosidase class II a	CG18802	939.529	0.121527	0.095278	1.2755	0.202133	0.675485	1.25034	FALSE	+	0.121527	939.529	-0.0291641	0.0956453	-0.30492	0.760427	1	1.38031	FALSE	-	0.0291641
FBgn0011741	X	15735774	15737120	-	Arp6	Actin-related protein 6	CG11678	313.764	-0.0123771	0.135437	-0.0913864	0.927186	1	1.33326	FALSE	-	0.0123771	313.764	-0.126292	0.135837	-0.92973	0.352511	1	1.20256	FALSE	-	0.126292
FBgn0011742	X	16548290	16553968	-	Arp2	Actin-related protein 2	NA	1883.97	-0.198207	0.111279	-1.78117	0.0748842	0.438383	1.19329	FALSE	-	0.198207	1883.97	-0.171114	0.111285	-1.53762	0.124142	0.843301	1.3062	FALSE	-	0.171114
FBgn0011743	2R	16774246	16775676	+	Arp53D	Actin-related protein 53D	NA	0.221337	-0.00208137	0.042383	-0.0491087	0.960833	1	0	FALSE	-	0.00208137	0.221337	-0.0123654	0.042383	-0.291753	0.770475	1	0.186933	FALSE	-	0.0123654
FBgn0011745	3R	12691743	12694232	+	Arp1	Actin-related protein 1	CG6174	1424.02	-0.0447147	0.0908149	-0.492372	0.622456	0.946335	1.33326	FALSE	-	0.0447147	1424.02	0.0558485	0.0906858	0.615846	0.537996	1	1.34409	FALSE	+	0.0558485
FBgn0011746	2R	9062295	9077554	+	ana	anachronism	CG8084	1007.87	0.199045	0.13607	1.46281	0.143518	0.601566	1.15348	FALSE	+	0.199045	1007.87	0.191624	0.136114	1.40782	0.159183	0.905941	1.31193	FALSE	+	0.191624
FBgn0011747	4	115074	129849	-	Ank	Ankyrin	CG1651	8193.7	0.073463	0.0936038	0.784829	0.432554	0.802392	1.67181	FALSE	+	0.073463	8193.7	0.103756	0.0936074	1.10842	0.267681	1	0.968399	FALSE	+	0.103756
FBgn0011754	X	11695137	11704394	+	PhKgamma	Phosphorylase kinase gamma	CG1830	2505.86	0.115144	0.0848994	1.35624	0.175023	0.517069	1.96576	FALSE	+	0.115144	2505.86	0.148581	0.0848936	1.7502	0.0800842	0.722677	1.38031	FALSE	+	0.148581
FBgn0011758	X	17397478	17403278	+	B-H1	BarH1	CG5529	32.1016	0.264634	0.203772	1.29868	0.194054	0.762946	0.874124	FALSE	+	0.264634	32.1016	0.121685	0.203584	0.597714	0.550031	1	0.25531	FALSE	+	0.121685
FBgn0011760	X	4687800	4702034	+	ctp	cut up	CG6998	13176.8	0.17099	0.0792883	2.15656	0.0310398	0.186061	2.19951	FALSE	+	0.17099	13176.8	0.0981891	0.0793145	1.23797	0.215727	1	0.968399	FALSE	+	0.0981891
FBgn0011761	X	5312171	5313125	+	dhd	deadhead	CG4193	681.933	-0.126867	0.0898784	-1.41154	0.158086	0.617119	1.19329	FALSE	-	0.126867	681.933	-0.0530207	0.0898787	-0.589914	0.555248	1	1.34409	FALSE	-	0.0530207
FBgn0011762	3L	8340314	8344404	+	DNApol-alpha50	DNA polymerase alpha 50kD	CG7108	85.0959	-0.111291	0.207122	-0.537324	0.591044	0.888275	1.64761	FALSE	-	0.111291	85.0959	-0.260881	0.207221	-1.25895	0.20805	0.972704	1.31193	FALSE	-	0.260881
FBgn0011763	2R	13222433	13228202	+	Dp	DP transcription factor	CG4654	1628.3	-0.000129451	0.101122	-0.00128014	0.998979	1	1.25034	FALSE	-	0.000129451	1628.3	-0.0902016	0.101274	-0.890666	0.373108	1	1.38031	FALSE	-	0.0902016
FBgn0011766	3R	21620304	21660871	-	E2f1	E2F transcription factor 1	CG6376	1308.17	-0.0270124	0.120221	-0.224689	0.822221	1	1.33326	FALSE	-	0.0270124	1308.17	-0.0162125	0.120244	-0.134831	0.892746	1	1.34409	FALSE	-	0.0162125
FBgn0011768	3R	10870906	10872381	-	Fdh	Formaldehyde dehydrogenase	CG6598	818.936	-0.240283	0.129004	-1.86261	0.0625176	0.3962	1.20127	FALSE	-	0.240283	818.936	0.0495038	0.128596	0.384957	0.70027	1	1.3062	FALSE	+	0.0495038
FBgn0011769	3L	9370195	9371238	-	Fdx1	Ferredoxin 1	CG4205	152.262	-0.153685	0.185446	-0.828732	0.407256	0.864672	1.25034	FALSE	-	0.153685	152.262	-0.0998109	0.185336	-0.53854	0.590204	1	1.38031	FALSE	-	0.0998109
FBgn0011770	X	10328877	10329872	-	Gip	GIP-like	CG2227	450.877	-0.389087	0.160219	-2.42847	0.0151625	0.177011	1.17615	FALSE	-	0.389087	450.877	-0.169488	0.159887	-1.06005	0.289123	0.981429	1.6092	FALSE	-	0.169488
FBgn0011771	3L	22284354	22288195	-	Hem	HEM-protein	CG5837	931.994	0.0787823	0.0923903	0.852711	0.393819	0.867897	1.19329	FALSE	+	0.0787823	931.994	-0.0401645	0.0927089	-0.433233	0.664846	1	1.3062	FALSE	-	0.0401645
FBgn0011774	3R	11410047	11412440	+	Irbp	Inverted repeat-binding protein	CG5247	189.272	-0.151628	0.19136	-0.792371	0.428145	0.889126	1.17615	FALSE	-	0.151628	189.272	-0.0718885	0.191296	-0.375797	0.707068	1	1.6092	FALSE	-	0.0718885
FBgn0011785	3R	24319000	24328619	+	BRWD3	BRWD3	CG31132	1750.52	0.192252	0.122514	1.56922	0.116596	0.537033	1.20127	FALSE	+	0.192252	1750.52	-0.199985	0.122852	-1.62786	0.103554	0.776509	1.38031	FALSE	-	0.199985
FBgn0011787	3L	8956791	8957584	+	mRpL12	mitochondrial ribosomal protein L12	CG5012	352.266	-0.131807	0.146295	-0.900966	0.367606	0.855248	1.17615	FALSE	-	0.131807	352.266	0.00673434	0.145986	0.0461301	0.963207	1	1.6092	FALSE	+	0.00673434
FBgn0011802	3L	10459081	10463101	-	Gem3	Gemin3	CG6539	190.197	-0.197416	0.199516	-0.989473	0.322432	0.813746	1.17615	FALSE	-	0.197416	190.197	0.006409	0.199376	0.0321452	0.974356	1	1.3062	FALSE	+	0.006409
FBgn0011812	2R	8432886	8433384	-	Lcp1Psi	Larval cuticle protein 1 pseudogene	CR30367	1.57121	-0.0384816	0.0798646	-0.481836	0.629923	1	0	FALSE	-	0.0384816	1.57121	-0.0215225	0.0798792	-0.269438	0.787593	1	0.21909	FALSE	-	0.0215225
FBgn0011817	3L	7979046	8054147	+	nmo	nemo	CG7892	1988.89	0.0143519	0.104835	0.1369	0.89111	1	1.25034	FALSE	+	0.0143519	1988.89	0.107142	0.104788	1.02247	0.306558	1	1.31193	FALSE	+	0.107142
FBgn0011818	2L	2492955	2498846	+	oaf	out at first	CG9884	1090.31	0.0767323	0.115098	0.666666	0.504985	0.920917	1.19329	FALSE	+	0.0767323	1090.31	-0.071875	0.115354	-0.623084	0.533229	1	0.968399	FALSE	-	0.071875
FBgn0011822	X	436139	437448	-	Pgcl	Pepsinogen C-like	CG13374	93.9295	-0.385863	0.13115	-2.94214	0.00325954	0.0647602	1.25034	FALSE	-	0.385863	93.9295	-0.273391	0.131173	-2.08421	0.0371411	0.553454	1.20256	FALSE	-	0.273391
FBgn0011824	2R	21095958	21097305	-	CG4038		CG4038	217.011	-0.340878	0.207506	-1.64274	0.100437	0.510755	1.17615	FALSE	-	0.340878	217.011	-0.177356	0.20747	-0.854853	0.392633	1	1.38031	FALSE	-	0.177356
FBgn0011826	X	16554627	16560016	-	Pp2B-14D	Protein phosphatase 2B at 14D	CG9842	1975.91	0.104689	0.0915567	1.14343	0.252858	0.758795	1.15348	FALSE	+	0.104689	1975.91	0.0665116	0.0916376	0.725812	0.467954	1	1.38031	FALSE	+	0.0665116
FBgn0011828	3L	2601455	2630064	-	Pxn	Peroxidasin	CG12002	4374.95	0.237199	0.115648	2.05105	0.0402622	0.307169	1.25034	FALSE	+	0.237199	4374.95	0.0640769	0.115714	0.553752	0.579749	1	1.38031	FALSE	+	0.0640769
FBgn0011829	2L	21182446	21198762	-	Ret	Ret oncogene	CG14396	101.056	-0.111093	0.191552	-0.579964	0.561939	0.912236	1.39404	FALSE	-	0.111093	101.056	-0.197993	0.191803	-1.03228	0.301943	1	1.20256	FALSE	-	0.197993
FBgn0011832	2L	2250431	2251275	-	Ser12	Serine protease 12	CG17240	0.423519	-0.0400819	0.0425138	-0.942796	0.345785	1	0	FALSE	-	0.0400819	0.423519	-0.0394361	0.0426294	-0.925091	0.354919	1	0.181204	FALSE	-	0.0394361
FBgn0011834	X	20962605	20963505	-	Ser6	Serine protease 6	NA	463.029	-0.321281	0.119947	-2.67853	0.00739457	0.114028	1.17615	FALSE	-	0.321281	463.029	-0.228816	0.119948	-1.90762	0.0564405	0.627227	1.38031	FALSE	-	0.228816
FBgn0011836	3L	9884411	9888683	-	Taf2	TBP-associated factor 2	CG6711	307.497	-0.0908135	0.158864	-0.571644	0.567563	0.937302	1.25034	FALSE	-	0.0908135	307.497	-0.00701346	0.158718	-0.0441882	0.964754	1	1.3062	FALSE	-	0.00701346
FBgn0011837	X	12659415	12682554	+	Tis11	Tis11 zinc finger protein	CG4070	669.021	-0.273831	0.134979	-2.0287	0.0424887	0.324176	1.20127	FALSE	-	0.273831	669.021	-0.0391903	0.134572	-0.291222	0.770882	1	1.31193	FALSE	-	0.0391903
FBgn0011845	3R	24555302	24555373	+	tRNA:Asp-GTC-1-11	transfer RNA:Aspartic acid-GTC 1-11	CR31540	5.95703	-0.0288255	0.139207	-0.207069	0.835956	1	0	FALSE	-	0.0288255	5.95703	-0.0658953	0.139042	-0.473923	0.635555	1	0.21909	FALSE	-	0.0658953
FBgn0011859	2L	1938089	1938159	-	tRNA:Gly-GCC-1-1	transfer RNA:Glycine-GCC 1-1	CR31667	1.40722	0.00117581	0.0884957	0.0132867	0.989399	1	0	FALSE	+	0.00117581	1.40722	-0.0085147	0.0884556	-0.0962597	0.923314	1	0.181204	FALSE	-	0.0085147
FBgn0011878	2R	12336418	12336489	+	tRNA:His-GTG-1-4	transfer RNA:Histidine-GTG 1-4	CR30252	1.88607	-0.0600141	0.0947757	-0.633223	0.526588	1	0	FALSE	-	0.0600141	1.88607	-0.0998639	0.0946178	-1.05544	0.291222	1	0.181204	FALSE	-	0.0998639
FBgn0011880	2R	6166151	6166224	+	tRNA:Ile-AAT-1-1	transfer RNA:Isoleucine-AAT 1-1	CR30313	1.1511	-0.0338434	0.0759292	-0.445723	0.655797	1	0	FALSE	-	0.0338434	1.1511	-0.00745287	0.0759895	-0.0980776	0.921871	1	0.181204	FALSE	-	0.00745287
FBgn0011887	2R	6165984	6166056	+	tRNA:Lys-CTT-1-4	transfer RNA:Lysine-CTT 1-4	CR30312	0.83025	0.0189661	0.0513418	0.369407	0.711824	1	0	FALSE	+	0.0189661	0.83025	0.0475625	0.0513574	0.92611	0.354389	1	0	FALSE	+	0.0475625
FBgn0011890	2R	6171496	6171568	-	tRNA:Lys-CTT-1-5	transfer RNA:Lysine-CTT 1-5	CR30515	0.442445	-0.0194858	0.042589	-0.457531	0.647289	1	0.125338	FALSE	-	0.0194858	0.442445	0.00442295	0.0427582	0.103441	0.917613	1	0.186933	FALSE	+	0.00442295
FBgn0011892	2R	6946808	6946880	-	tRNA:Lys-CTT-1-6	transfer RNA:Lysine-CTT 1-6	CR30300	2.07826	0.0361338	0.107053	0.337533	0.735715	1	0.125338	FALSE	+	0.0361338	2.07826	0.0151615	0.106969	0.141738	0.887287	1	0.21909	FALSE	+	0.0151615
FBgn0011893	2R	6947738	6947810	-	tRNA:Lys-CTT-1-7	transfer RNA:Lysine-CTT 1-7	CR30301	1.98479	0.00812225	0.0918867	0.0883942	0.929563	1	0.125338	FALSE	+	0.00812225	1.98479	-0.0278487	0.091753	-0.303518	0.761495	1	0.21909	FALSE	-	0.0278487
FBgn0011894	2R	6948284	6948356	-	tRNA:Lys-CTT-1-8	transfer RNA:Lysine-CTT 1-8	CR30302	1.44129	0.0326228	0.0737846	0.442136	0.658391	1	0.125338	FALSE	+	0.0326228	1.44129	0.0393469	0.0737776	0.533317	0.593814	1	0.25531	FALSE	+	0.0393469
FBgn0011895	2R	6949133	6949205	-	tRNA:Lys-CTT-1-9	transfer RNA:Lysine-CTT 1-9	CR30303	3.56852	0.0246839	0.127677	0.193331	0.8467	1	0	FALSE	+	0.0246839	3.56852	0.0134863	0.127605	0.105687	0.91583	1	0.25531	FALSE	+	0.0134863
FBgn0011916	2R	11660563	11660635	-	tRNA:Met-CAT-1-2	transfer RNA:Methionine-CAT 1-2	CR32844	0.244221	-0.00208137	0.042383	-0.0491087	0.960833	1	0	FALSE	-	0.00208137	0.244221	0.0271013	0.0424058	0.639094	0.522762	1	0.186933	FALSE	+	0.0271013
FBgn0011919	3R	6496039	6496111	-	tRNA:Met-CAT-1-5	transfer RNA:Methionine-CAT 1-5	CR31310	1.69279	0.0429154	0.0810708	0.529357	0.596558	1	0	FALSE	+	0.0429154	1.69279	0.0537455	0.0810666	0.66298	0.507343	1	0.25531	FALSE	+	0.0537455
FBgn0011954	X	21232091	21232163	+	tRNA:Arg-TCG-2-2	transfer RNA:Arginine-TCG 2-2	CR32526	1.22246	0.00936373	0.0741844	0.126222	0.899556	1	0	FALSE	+	0.00936373	1.22246	-0.0261323	0.0740794	-0.35276	0.724268	1	0	FALSE	-	0.0261323
FBgn0011955	2R	6178584	6178656	-	tRNA:Arg-ACG-1-5	transfer RNA:Arginine-ACG 1-5	CR30514	0.378547	-0.0320507	0.042383	-0.756215	0.44952	1	0	FALSE	-	0.0320507	0.378547	-0.032178	0.0424057	-0.758812	0.447965	1	0	FALSE	-	0.032178
FBgn0011985	2L	3169582	3169663	+	tRNA:Ser-AGA-2-3	transfer RNA:Serine-AGA 2-3	CR31734	2.20092	-0.0283274	0.0883191	-0.320739	0.748408	1	0	FALSE	-	0.0283274	2.20092	0.0128776	0.0883828	0.145702	0.884156	1	0.25531	FALSE	+	0.0128776
FBgn0011987	2R	11357564	11357650	-	tRNA:SeC-TCA-1-1	transfer RNA:Selenocysteine-TCA 1-1	CR30024	0.57219	-0.045201	0.0427572	-1.05716	0.29044	1	0	FALSE	-	0.045201	0.57219	-0.043966	0.0429244	-1.02427	0.30571	1	0.186933	FALSE	-	0.043966
FBgn0012018	2L	7711476	7711661	+	tRNA:Tyr-GTA-3-1	transfer RNA:Tyrosine-GTA 3-1	CR31905	0.392464	-0.0120711	0.042383	-0.284811	0.775789	1	0	FALSE	-	0.0120711	0.392464	0.00746875	0.0424034	0.176136	0.860187	1	0.21909	FALSE	+	0.00746875
FBgn0012026	3R	8668116	8668208	-	tRNA:Tyr-GTA-1-6	transfer RNA:Tyrosine-GTA 1-6	CR31434	0.884463	0.00249075	0.0596827	0.0417332	0.966711	1	0	FALSE	+	0.00249075	0.884463	0.00687752	0.05967	0.115259	0.90824	1	0.21909	FALSE	+	0.00687752
FBgn0012027	3R	8642701	8642793	-	tRNA:Tyr-GTA-1-5	transfer RNA:Tyrosine-GTA 1-5	CR31552	0	NA	NA	NA	NA	NA	NA	NA	NA	NA	0	NA	NA	NA	NA	NA	NA	NA	NA	NA
FBgn0012034	3L	21270722	21280243	-	AcCoAS	Acetyl Coenzyme A synthase	CG9390	13288	0.0358909	0.0982166	0.365426	0.714794	0.889126	1.96576	FALSE	+	0.0358909	13288	0.182156	0.0981979	1.85499	0.0635979	0.67361	1.3062	FALSE	+	0.182156
FBgn0012036	2L	9387389	9391567	+	Aldh	Aldehyde dehydrogenase	CG3752	7185.5	-0.0290023	0.114188	-0.253989	0.799504	0.88697	2.25	FALSE	-	0.0290023	7185.5	0.278284	0.114125	2.43842	0.0147517	0.34324	1.3062	FALSE	+	0.278284
FBgn0012037	2L	13905645	13909212	+	Ance	Angiotensin converting enzyme	CG8827	1220.28	-0.855388	0.203248	-4.2086	2.5696e-05	0.00268381	1.19329	TRUE	-	0.855388	1220.28	-0.504874	0.203217	-2.4844	0.0129768	0.377226	0.968399	FALSE	-	0.504874
FBgn0012042	2R	14747362	14748215	+	AttA	Attacin-A	NA	29.7121	-0.44176	0.207972	-2.12413	0.0336595	0.339276	0.874124	FALSE	-	0.44176	29.7121	-0.177376	0.20817	-0.852071	0.394174	1	0.25531	FALSE	-	0.177376
FBgn0012051	2R	19425113	19430564	+	CalpA	Calpain-A	NA	2045.74	0.0707606	0.112346	0.629844	0.528796	0.920917	1.25034	FALSE	+	0.0707606	2045.74	-0.0572234	0.112465	-0.50881	0.610885	1	1.31193	FALSE	-	0.0572234
FBgn0012058	3L	7245481	7249340	-	Cdc27	Cell division cycle 27	CG8610	888.308	0.06327	0.100498	0.629564	0.52898	0.908408	1.33326	FALSE	+	0.06327	888.308	-0.0146657	0.100725	-0.145601	0.884236	1	1.38031	FALSE	-	0.0146657
FBgn0012344	3R	9638182	9650706	+	Dh44	Diuretic hormone 44	CG8348	5236.57	-0.00262999	0.106851	-0.0246137	0.980363	0.962433	1.96576	FALSE	-	0.00262999	5236.57	-0.125942	0.106897	-1.17816	0.238734	0.980868	1.34409	FALSE	-	0.125942
FBgn0013263	3L	14747929	14761049	-	Trl	Trithorax-like	CG33261	3251.72	0.121454	0.0962909	1.26133	0.207191	0.55545	1.96576	FALSE	+	0.121454	3251.72	-0.0420523	0.0964181	-0.436146	0.662731	1	1.38031	FALSE	-	0.0420523
FBgn0013269	3R	15331584	15333133	-	FK506-bp1	FK506-binding protein 1	CG6226	592.929	-0.432374	0.208921	-2.06956	0.0384937	0.3005	1.25034	FALSE	-	0.432374	592.929	-0.282051	0.208919	-1.35005	0.177	0.92832	1.3062	FALSE	-	0.282051
FBgn0013272	2R	22317662	22329416	+	Gp150	Gp150	CG5820	4479.82	-0.183542	0.148688	-1.23441	0.21705	0.540466	2.19951	FALSE	-	0.183542	4479.82	-0.365857	0.14873	-2.45987	0.0138988	0.332938	1.31193	FALSE	-	0.365857
FBgn0013275	3R	11954163	11956544	-	Hsp70Aa	Heat-shock-protein-70Aa	NA	21.3914	0.0871444	0.201474	0.432535	0.665353	0.949684	1.39404	FALSE	+	0.0871444	21.3914	0.225264	0.201719	1.11672	0.264113	1	0.721299	FALSE	+	0.225264
FBgn0013276	3R	11958535	11960909	+	Hsp70Ab	Heat-shock-protein-70Ab	NA	71.1223	-0.00577842	0.204583	-0.0282449	0.977467	1	1.39404	FALSE	-	0.00577842	71.1223	0.398547	0.204796	1.94607	0.0516466	0.642524	1.20256	FALSE	+	0.398547
FBgn0013277	3R	12465453	12467776	-	Hsp70Ba	Heat-shock-protein-70Ba	NA	11.1648	-0.0977318	0.170303	-0.57387	0.566056	1	0.704137	FALSE	-	0.0977318	11.1648	0.0080525	0.170647	0.0471882	0.962363	1	0.875969	FALSE	+	0.0080525
FBgn0013278	3R	12505793	12508139	+	Hsp70Bb	Heat-shock-protein-70Bb	CG31359	127.461	-0.0436723	0.194979	-0.223985	0.822769	1	1.25034	FALSE	-	0.0436723	127.461	0.47816	0.194131	2.46308	0.0137749	0.299336	1.6092	FALSE	+	0.47816
FBgn0013279	3R	12509076	12511461	+	Hsp70Bc	Heat-shock-protein-70Bc	CG6489	69.9206	0.0971411	0.203806	0.476635	0.633622	0.981698	1.20139	FALSE	+	0.0971411	69.9206	0.285617	0.20354	1.40325	0.160542	0.889632	1.38031	FALSE	+	0.285617
FBgn0013303	3L	19991887	19997568	+	Nca	Neurocalcin	CG7641	3809.03	0.0546348	0.115446	0.47325	0.636035	0.86297	1.96576	FALSE	+	0.0546348	3809.03	0.169106	0.115417	1.46518	0.142872	0.87168	1.31193	FALSE	+	0.169106
FBgn0013305	2R	12877094	12880230	-	Nmda1	N-methyl-D-aspartate receptor-associated protein	NA	4012.72	0.097908	0.109201	0.896587	0.369939	0.761307	1.67181	FALSE	+	0.097908	4012.72	0.156534	0.109189	1.43361	0.151682	0.8873	1.31193	FALSE	+	0.156534
FBgn0013307	2R	8004824	8006672	+	Odc1	Ornithine decarboxylase 1	CG8721	425.825	-0.166104	0.174663	-0.950999	0.341605	0.813746	1.25034	FALSE	-	0.166104	425.825	-0.034371	0.174496	-0.196973	0.843849	1	1.6092	FALSE	-	0.034371
FBgn0013308	2R	8007246	8009062	+	Odc2	Ornithine decarboxylase 2	CG8719	3.66625	-8.836e-05	0.110763	-0.000797741	0.999363	1	0.125338	FALSE	-	8.836e-05	3.66625	-0.0408952	0.110601	-0.369755	0.711565	1	0.181204	FALSE	-	0.0408952
FBgn0013323	2L	575711	576896	-	Ptth	Prothoracicotropic hormone	CG13687	25.0037	0.0793314	0.201601	0.393508	0.693944	1	0.874124	FALSE	+	0.0793314	25.0037	0.162076	0.201697	0.803564	0.421649	1	0.738706	FALSE	+	0.162076
FBgn0013325	2R	19442342	19443825	+	RpL11	Ribosomal protein L11	NA	5768.88	-0.22724	0.11942	-1.90287	0.057057	0.317795	1.67181	FALSE	-	0.22724	5768.88	-0.160734	0.119405	-1.34613	0.17826	0.928901	1.31193	FALSE	-	0.160734
FBgn0013334	3R	15935100	15962124	+	Sap47	Synapse-associated protein 47kD	CG8884	21792.8	0.119087	0.0987563	1.20587	0.227867	0.545473	2.25	FALSE	+	0.119087	21792.8	0.123827	0.0987607	1.25381	0.209913	1	0.968399	FALSE	+	0.123827
FBgn0013342	3L	1630348	1637752	-	nSyb	neuronal Synaptobrevin	NA	23390.9	0.186305	0.0954902	1.95104	0.0510527	0.271475	1.96576	FALSE	+	0.186305	23390.9	0.210455	0.0954914	2.20392	0.0275302	0.47616	1.3062	FALSE	+	0.210455
FBgn0013343	3R	24101600	24105763	-	Syx1A	Syntaxin 1A	CG31136	339.459	-0.151104	0.17044	-0.886554	0.375319	0.860156	1.17615	FALSE	-	0.151104	339.459	-0.0315113	0.170271	-0.185066	0.853177	1	1.3062	FALSE	-	0.0315113
FBgn0013347	3R	23890388	23891060	-	TfIIA-S	Transcription-factor-IIA-S	CG5163	582.336	-0.147909	0.119377	-1.23901	0.215343	0.703569	1.19329	FALSE	-	0.147909	582.336	0.0142648	0.118999	0.119873	0.904583	1	1.3062	FALSE	+	0.0142648
FBgn0013348	2R	5065237	5070210	-	TpnC41C	Troponin C at 41C	CG2981	28.5973	0.0479931	0.179184	0.267842	0.788821	1	0.704137	FALSE	+	0.0479931	28.5973	-0.0329254	0.179069	-0.183869	0.854116	1	0.721299	FALSE	-	0.0329254
FBgn0013432	X	2148463	2149647	-	bcn92	bcn92	NA	482.403	-0.00260647	0.149086	-0.017483	0.986051	1	1.19329	FALSE	-	0.00260647	482.403	0.181359	0.148805	1.21877	0.222931	0.990113	1.20256	FALSE	+	0.181359
FBgn0013433	2L	16049965	16081684	+	beat-Ia	beaten path Ia	CG4846	840.689	0.0870173	0.12706	0.684851	0.493438	0.916624	1.20127	FALSE	+	0.0870173	840.689	-0.0283207	0.12728	-0.222507	0.823919	1	1.34409	FALSE	-	0.0283207
FBgn0013435	2R	10067217	10068702	-	Cdc2rk	Cdc2-related kinase	NA	229.612	-0.0359351	0.163126	-0.220291	0.825645	1	1.17615	FALSE	-	0.0359351	229.612	0.0754063	0.162882	0.46295	0.6434	1	1.31193	FALSE	+	0.0754063
FBgn0013467	2R	15155437	15190292	+	igl	igloo	CG18285	9807.85	0.10484	0.101559	1.03231	0.301929	0.703569	1.67181	FALSE	+	0.10484	9807.85	0.255695	0.101542	2.51813	0.0117981	0.309281	1.31193	FALSE	+	0.255695
FBgn0013469	3L	10981171	11009188	-	klu	klumpfuss	NA	53.783	-0.161261	0.209017	-0.77152	0.440399	0.885002	1.25034	FALSE	-	0.161261	53.783	-0.278301	0.209014	-1.3315	0.183026	0.933984	1.3062	FALSE	-	0.278301
FBgn0013531	2L	8071812	8072848	-	MED20	Mediator complex subunit 20	CG18780	100.888	-0.0889319	0.196978	-0.451482	0.651642	1	1.02498	FALSE	-	0.0889319	100.888	0.209161	0.196441	1.06475	0.286988	0.981017	1.6092	FALSE	+	0.209161
FBgn0013548	2R	23702477	23705403	+	l(2)dtl	lethal-(2)-denticleless	CG11295	161.623	-0.105888	0.208593	-0.507631	0.611712	1	0.38049	FALSE	-	0.105888	161.623	0.0105476	0.208599	0.0505638	0.959673	1	1.38031	FALSE	+	0.0105476
FBgn0013563	3L	14071892	14076123	+	Pex1	Peroxin 1	CG6760	254.47	-0.31467	0.175272	-1.79532	0.072603	0.419649	1.25034	FALSE	-	0.31467	254.47	-0.257948	0.17521	-1.47222	0.140961	0.856412	1.38031	FALSE	-	0.257948
FBgn0013576	3R	5270116	5350443	-	mtd	mustard	CG32464	12808.2	0.124557	0.0822062	1.51517	0.129728	0.552171	1.25034	FALSE	+	0.124557	12808.2	0.0674646	0.0822259	0.820479	0.411943	1	0.968399	FALSE	+	0.0674646
FBgn0013672	mitochondrion_genome	4062	4736	+	mt:ATPase6	mitochondrial ATPase subunit 6	CG34073	32201.1	-0.00668106	0.186059	-0.0359084	0.971355	0.931026	2.19951	FALSE	-	0.00668106	32201.1	-0.186002	0.186058	-0.999699	0.317456	1	1.3062	FALSE	-	0.186002
FBgn0013673	mitochondrion_genome	3907	4068	+	mt:ATPase8	mitochondrial ATPase subunit 8	CG34072	3288.06	-0.0659804	0.142	-0.464651	0.642182	0.864672	1.96576	FALSE	-	0.0659804	3288.06	-0.227497	0.141999	-1.60211	0.109131	0.8071	1.3062	FALSE	-	0.227497
FBgn0013674	mitochondrion_genome	1474	3009	+	mt:CoI	mitochondrial Cytochrome c oxidase subunit I	CG34067	217912	-0.0366514	0.107783	-0.340049	0.73382	1	1.25034	FALSE	-	0.0366514	217912	-0.0429165	0.107783	-0.398175	0.690502	1	1.31193	FALSE	-	0.0429165
FBgn0013675	mitochondrion_genome	3083	3767	+	mt:CoII	mitochondrial Cytochrome c oxidase subunit II	CG34069	43724.3	-0.180938	0.154109	-1.17409	0.240358	0.564555	2.19951	FALSE	-	0.180938	43724.3	-0.389291	0.154114	-2.52599	0.0115373	0.303158	1.31193	FALSE	-	0.389291
FBgn0013676	mitochondrion_genome	4736	5524	+	mt:CoIII	mitochondrial Cytochrome c oxidase subunit III	CG34074	109750	-0.212574	0.0721256	-2.94727	0.0032059	0.043376	2.25	FALSE	-	0.212574	109750	0.0591402	0.0721186	0.820041	0.412193	1	1.38031	FALSE	+	0.0591402
FBgn0013678	mitochondrion_genome	10499	11635	+	mt:Cyt-b	mitochondrial Cytochrome b	CG34090	93246	-0.149767	0.191568	-0.781793	0.434336	0.723889	2.25	FALSE	-	0.149767	93246	-0.325468	0.191569	-1.69896	0.089327	0.752952	1.34409	FALSE	-	0.325468
FBgn0013679	mitochondrion_genome	11721	12659	-	mt:ND1	mitochondrial NADH-ubiquinone oxidoreductase chain 1	CG34092	20310.5	-0.0944502	0.206271	-0.457894	0.647029	0.975053	1.25034	FALSE	-	0.0944502	20310.5	-0.229618	0.206271	-1.11318	0.265629	0.995856	1.34409	FALSE	-	0.229618
FBgn0013680	mitochondrion_genome	240	1265	+	mt:ND2	mitochondrial NADH-ubiquinone oxidoreductase chain 2	CG34063	3673.22	-0.0429632	0.158845	-0.270472	0.786797	0.909751	1.96576	FALSE	-	0.0429632	3673.22	-0.263122	0.158842	-1.6565	0.0976208	0.776141	1.31193	FALSE	-	0.263122
FBgn0013681	mitochondrion_genome	5608	5961	+	mt:ND3	mitochondrial NADH-ubiquinone oxidoreductase chain 3	CG34076	4990.17	-0.0415047	0.15165	-0.273689	0.784324	0.882813	2.25	FALSE	-	0.0415047	4990.17	-0.173368	0.151649	-1.14322	0.252947	1	0.968399	FALSE	-	0.173368
FBgn0013683	mitochondrion_genome	9545	9835	-	mt:ND4L	mitochondrial NADH-ubiquinone oxidoreductase chain 4L	CG34086	921.75	-0.0473085	0.146352	-0.323252	0.746504	1	1.20127	FALSE	-	0.0473085	921.75	-0.271287	0.146343	-1.85378	0.0637705	0.663077	1.38031	FALSE	-	0.271287
FBgn0013684	mitochondrion_genome	6409	8125	-	mt:ND5	mitochondrial NADH-ubiquinone oxidoreductase chain 5	CG34083	23102.8	-0.0791576	0.207852	-0.380836	0.703325	0.996883	1.25034	FALSE	-	0.0791576	23102.8	-0.394311	0.207853	-1.89706	0.0578194	0.724322	0.968399	FALSE	-	0.394311
FBgn0013685	mitochondrion_genome	9971	10495	+	mt:ND6	mitochondrial NADH-ubiquinone oxidoreductase chain 6	CG34089	155.811	-0.241874	0.202764	-1.19288	0.232915	0.747151	1.10495	FALSE	-	0.241874	155.811	-0.734386	0.203234	-3.61349	0.000302098	0.0321192	1.3062	FALSE	-	0.734386
FBgn0013686	mitochondrion_genome	12734	14058	-	mt:lrRNA	mitochondrial large ribosomal RNA	CR34094	416365	-0.220305	0.087599	-2.51492	0.0119059	0.146778	1.25034	FALSE	-	0.220305	416365	-0.487994	0.0876011	-5.57063	2.53814e-08	1.17546e-05	1.31193	TRUE	-	0.487994
FBgn0013688	mitochondrion_genome	14131	14916	-	mt:srRNA	mitochondrial small ribosomal RNA	CR34096	1776.91	-0.0330344	0.168225	-0.196371	0.84432	1	1.15348	FALSE	-	0.0330344	1776.91	-0.282798	0.168218	-1.68114	0.092736	0.754188	1.38031	FALSE	-	0.282798
FBgn0013689	mitochondrion_genome	5983	6047	+	mt:tRNA:Ala-TGC	mitochondrial transfer RNA:Alanine-TGC	NA	221.135	-0.0415229	0.176186	-0.235677	0.813684	1	1.10495	FALSE	-	0.0415229	221.135	-0.408936	0.176099	-2.3222	0.0202222	0.364307	1.6092	FALSE	-	0.408936
FBgn0013690	mitochondrion_genome	1322	1383	-	mt:tRNA:Cys-GCA	mitochondrial transfer RNA:Cysteine-GCA	NA	362.884	0.00406952	0.190905	0.021317	0.982993	1	1.25034	FALSE	+	0.00406952	362.884	-0.391709	0.191213	-2.04855	0.0405059	0.553454	1.31193	FALSE	-	0.391709
FBgn0013691	mitochondrion_genome	3840	3906	+	mt:tRNA:Asp-GTC	mitochondrial transfer RNA:Aspartic acid-GTC	NA	213.449	-0.016604	0.196227	-0.0846164	0.932566	1	1.17615	FALSE	-	0.016604	213.449	-0.412435	0.196123	-2.10294	0.0354714	0.506392	1.38031	FALSE	-	0.412435
FBgn0013692	mitochondrion_genome	6259	6325	+	mt:tRNA:Glu-TTC	mitochondrial transfer RNA:Glutamic acid-TTC	NA	5.5013	0.0835356	0.140859	0.593046	0.55315	1	0	FALSE	+	0.0835356	5.5013	0.0314438	0.14062	0.223608	0.823062	1	0	FALSE	+	0.0314438
FBgn0013693	mitochondrion_genome	6344	6408	-	mt:tRNA:Phe-GAA	mitochondrial transfer RNA:Phenylalanine-GAA	NA	43.2429	-0.0271563	0.115225	-0.235681	0.81368	1	1.25034	FALSE	-	0.0271563	43.2429	-0.104341	0.115191	-0.90581	0.365036	1	0.875969	FALSE	-	0.104341
FBgn0013694	mitochondrion_genome	5543	5607	+	mt:tRNA:Gly-TCC	mitochondrial transfer RNA:Glycine-TCC	NA	1258.13	0.0312172	0.194537	0.160469	0.872512	1	1.33326	FALSE	+	0.0312172	1258.13	-0.071984	0.194533	-0.370035	0.711356	1	1.31193	FALSE	-	0.071984
FBgn0013695	mitochondrion_genome	8141	8206	-	mt:tRNA:His-GTG	mitochondrial transfer RNA:Histidine-GTG	NA	96.5084	-0.102489	0.173401	-0.59105	0.554487	0.908852	1.39404	FALSE	-	0.102489	96.5084	-0.13679	0.173384	-0.788938	0.430148	1	1.20256	FALSE	-	0.13679
FBgn0013696	mitochondrion_genome	1	65	+	mt:tRNA:Ile-GAT	mitochondrial transfer RNA:Isoleucine-GAT	NA	15.2478	0.00268978	0.161407	0.0166646	0.986704	1	1.39404	FALSE	+	0.00268978	15.2478	-0.272464	0.160774	-1.6947	0.0901327	1	0.25531	FALSE	-	0.272464
FBgn0013697	mitochondrion_genome	3768	3838	+	mt:tRNA:Lys-CTT	mitochondrial transfer RNA:Lysine-CTT	NA	392.696	0.394855	0.15344	2.57335	0.0100719	0.142312	1.10495	FALSE	+	0.394855	392.696	-0.49073	0.155395	-3.15796	0.0015888	0.0948279	1.38031	FALSE	-	0.49073
FBgn0013698	mitochondrion_genome	12670	12734	-	mt:tRNA:Leu-TAG	mitochondrial transfer RNA:Leucine-TAG	NA	2749.2	-0.0426311	0.145169	-0.293664	0.769014	1	1.25034	FALSE	-	0.0426311	2749.2	0.0638291	0.14517	0.439685	0.660165	1	1.34409	FALSE	+	0.0638291
FBgn0013699	mitochondrion_genome	3012	3077	+	mt:tRNA:Leu-TAA	mitochondrial transfer RNA:Leucine-TAA	NA	623.501	0.174332	0.190753	0.913912	0.360763	0.828714	1.25034	FALSE	+	0.174332	623.501	-0.773892	0.191266	-4.04616	5.20647e-05	0.00806927	1.34409	TRUE	-	0.773892
FBgn0013700	mitochondrion_genome	171	239	+	mt:tRNA:Met-CAT	mitochondrial transfer RNA:Methionine-CAT	NA	70.0569	0.117089	0.208126	0.562589	0.573715	0.882813	1.64761	FALSE	+	0.117089	70.0569	-0.666141	0.207736	-3.20667	0.00134281	0.0872816	1.31193	FALSE	-	0.666141
FBgn0013701	mitochondrion_genome	6126	6190	+	mt:tRNA:Asn-GTT	mitochondrial transfer RNA:Asparagine-GTT	NA	24.0569	0.0327004	0.163514	0.199985	0.841492	1	1.40812	FALSE	+	0.0327004	24.0569	-0.154467	0.163207	-0.946447	0.343921	1	0.827004	FALSE	-	0.154467
FBgn0013702	mitochondrion_genome	9904	9964	-	mt:tRNA:Pro-TGG	mitochondrial transfer RNA:Proline-TGG	NA	15.1232	-0.048601	0.143185	-0.339427	0.734288	1	1.25034	FALSE	-	0.048601	15.1232	-0.265623	0.142769	-1.86051	0.0628131	1	0.25531	FALSE	-	0.265623
FBgn0013703	mitochondrion_genome	97	165	-	mt:tRNA:Gln-TTG	mitochondrial transfer RNA:Glutamine-TTG	NA	33.3203	0.206045	0.19672	1.04741	0.294912	0.745789	1.40812	FALSE	+	0.206045	33.3203	-0.308678	0.19589	-1.57577	0.115079	1	0.25531	FALSE	-	0.308678
FBgn0013704	mitochondrion_genome	6062	6125	+	mt:tRNA:Arg-TCG	mitochondrial transfer RNA:Arginine-TCG	NA	136.854	0.0511001	0.184644	0.276749	0.781973	0.996866	1.39404	FALSE	+	0.0511001	136.854	-0.380496	0.184457	-2.06278	0.0391331	0.547454	1.3062	FALSE	-	0.380496
FBgn0013705	mitochondrion_genome	6191	6258	+	mt:tRNA:Ser-GCT	mitochondrial transfer RNA:Serine-GCT	NA	17.9883	0.0222764	0.158645	0.140416	0.888331	1	0.874124	FALSE	+	0.0222764	17.9883	-0.103367	0.158385	-0.652628	0.513996	1	0.25531	FALSE	-	0.103367
FBgn0013706	mitochondrion_genome	11638	11703	+	mt:tRNA:Ser-TGA	mitochondrial transfer RNA:Serine-TGA	NA	285.683	-0.193389	0.192614	-1.00403	0.315366	0.826099	1.10495	FALSE	-	0.193389	285.683	0.149628	0.192265	0.778239	0.436428	1	1.38031	FALSE	+	0.149628
FBgn0013707	mitochondrion_genome	9838	9903	+	mt:tRNA:Thr-TGT	mitochondrial transfer RNA:Threonine-TGT	NA	15.2215	-0.0226552	0.131972	-0.171666	0.8637	1	1.40812	FALSE	-	0.0226552	15.2215	-0.224674	0.131671	-1.70633	0.0879458	0.906925	0.721299	FALSE	-	0.224674
FBgn0013708	mitochondrion_genome	14058	14130	-	mt:tRNA:Val-TAC	mitochondrial transfer RNA:Valine-TAC	NA	86.1962	0.0652555	0.208749	0.312602	0.754583	0.988244	1.39404	FALSE	+	0.0652555	86.1962	-0.620487	0.208606	-2.97444	0.00293521	0.141966	1.3062	FALSE	-	0.620487
FBgn0013709	mitochondrion_genome	1264	1329	+	mt:tRNA:Trp-TCA	mitochondrial transfer RNA:Tryptophan-TCA	NA	126.22	0.115599	0.208812	0.553601	0.579852	0.953343	1.20139	FALSE	+	0.115599	126.22	-0.334069	0.20887	-1.59942	0.109728	0.8071	1.31193	FALSE	-	0.334069
FBgn0013710	mitochondrion_genome	1403	1468	-	mt:tRNA:Tyr-GTA	mitochondrial transfer RNA:Tyrosine-GTA	NA	536.536	0.0397662	0.147542	0.269524	0.787526	1	1.33326	FALSE	+	0.0397662	536.536	-0.478756	0.148426	-3.22555	0.00125732	0.0881271	1.20256	FALSE	-	0.478756
FBgn0013717	3L	18618305	18622129	-	not	non-stop	CG4166	378.642	-0.0432483	0.128728	-0.335968	0.736895	1	1.25034	FALSE	-	0.0432483	378.642	0.0230065	0.128591	0.178912	0.858007	1	1.38031	FALSE	+	0.0230065
FBgn0013718	3L	14190870	14233250	+	nuf	nuclear fallout	CG33991	2334.43	0.037123	0.0821153	0.452084	0.651208	0.829972	2.25	FALSE	+	0.037123	2334.43	0.048641	0.082142	0.592158	0.553745	1	1.34409	FALSE	+	0.048641
FBgn0013720	X	1470666	1472325	+	pck	pickel	CG14779	267.641	0.200236	0.156784	1.27714	0.201552	0.675142	1.25034	FALSE	+	0.200236	267.641	0.103758	0.157038	0.66072	0.508792	1	1.3062	FALSE	+	0.103758
FBgn0013725	2R	14427336	14432337	-	phyl	phyllopod	CG10108	953.58	0.132881	0.139966	0.949378	0.342429	0.825888	1.20127	FALSE	+	0.132881	953.58	0.115326	0.140022	0.82363	0.41015	1	1.38031	FALSE	+	0.115326
FBgn0013726	2R	8237271	8240297	+	pnut	peanut	CG8705	2333.21	0.0294665	0.0694332	0.424387	0.671284	0.87797	1.96576	FALSE	+	0.0294665	2333.21	-0.00458318	0.0695371	-0.0659098	0.94745	1	1.34409	FALSE	-	0.00458318
FBgn0013732	2R	6657326	6660624	+	sced	scrambled	CG3273	587.941	0.0134333	0.137138	0.0979545	0.921968	1	1.25034	FALSE	+	0.0134333	587.941	0.0946783	0.137067	0.690744	0.489726	1	1.3062	FALSE	+	0.0946783
FBgn0013733	2R	13864237	13942110	-	shot	short stop	NA	5494.44	0.280307	0.0744819	3.76343	0.000167601	0.00962873	1.25034	TRUE	+	0.280307	5494.44	-0.0721177	0.0746722	-0.965791	0.334149	1	1.38031	FALSE	-	0.0721177
FBgn0013746	2L	8993818	8997379	-	alien	alien	NA	1001.4	0.0145689	0.10706	0.136081	0.891757	1	1.20127	FALSE	+	0.0145689	1001.4	0.00935557	0.107105	0.0873499	0.930393	1	1.31193	FALSE	+	0.00935557
FBgn0013749	4	1124167	1125325	+	Arf102F	ADP ribosylation factor at 102F	CG11027	1246.39	-0.148217	0.106882	-1.38673	0.165525	0.640745	1.15348	FALSE	-	0.148217	1246.39	0.0045191	0.106694	0.0423559	0.966215	1	1.38031	FALSE	+	0.0045191
FBgn0013750	2R	15322501	15325490	+	Arf51F	ADP ribosylation factor at 51F	NA	1962.67	0.0406405	0.0824163	0.493112	0.621933	0.946187	1.33326	FALSE	+	0.0406405	1962.67	0.161771	0.0823072	1.96546	0.0493612	0.608224	1.3062	FALSE	+	0.161771
FBgn0013751	3L	3846206	3861692	+	Awh	Arrowhead	CG1072	146.43	0.0686042	0.199014	0.34472	0.730305	0.931736	1.64761	FALSE	+	0.0686042	146.43	0.0106077	0.199102	0.0532776	0.957511	1	1.20256	FALSE	+	0.0106077
FBgn0013753	3L	1639711	1640952	+	Bgb	Big brother	CG7959	829.279	0.184493	0.139212	1.32526	0.185085	0.661335	1.20127	FALSE	+	0.184493	829.279	0.162843	0.139264	1.16931	0.242278	0.965553	1.56207	FALSE	+	0.162843
FBgn0013755	3L	1647869	1648612	+	Bro	Brother	CG7960	0.721687	0.0234601	0.0496489	0.47252	0.636556	1	0	FALSE	+	0.0234601	0.721687	0.0127344	0.0496333	0.25657	0.797511	1	0.186933	FALSE	+	0.0127344
FBgn0013756	2R	11852617	11861202	+	Mtor	Megator	CG8274	999.066	-0.162577	0.160272	-1.01438	0.310401	0.772979	1.33326	FALSE	-	0.162577	999.066	-0.301388	0.160397	-1.87902	0.0602424	0.612597	1.56207	FALSE	-	0.301388
FBgn0013759	3R	21783400	21822674	-	CASK	CASK	CG6703	14499.1	0.127043	0.0968462	1.3118	0.189588	0.508223	2.25	FALSE	+	0.127043	14499.1	0.139238	0.0968503	1.43766	0.150531	0.8873	1.3062	FALSE	+	0.139238
FBgn0013762	2R	15569528	15571417	-	Cdk5	Cyclin-dependent kinase 5	NA	418.606	0.046548	0.130354	0.35709	0.721025	1	1.25034	FALSE	+	0.046548	418.606	0.0867048	0.130315	0.665347	0.505828	1	1.6092	FALSE	+	0.0867048
FBgn0013763	2R	16691022	16693751	+	Idgf6	Imaginal disc growth factor 6	NA	4166.48	-0.0418338	0.150671	-0.277651	0.781281	0.88197	2.25	FALSE	-	0.0418338	4166.48	0.0806587	0.150646	0.535419	0.59236	1	0.968399	FALSE	+	0.0806587
FBgn0013764	2R	24031538	24033943	-	Chi	Chip	CG3924	930.282	0.154488	0.104804	1.47406	0.140464	0.572877	1.25034	FALSE	+	0.154488	930.282	0.0296141	0.105074	0.281839	0.778067	1	1.38031	FALSE	+	0.0296141
FBgn0013765	2R	13439314	13450475	-	cnn	centrosomin	CG4832	1394.43	0.124308	0.0774855	1.60427	0.108655	0.53219	1.15348	FALSE	+	0.124308	1394.43	-0.118254	0.0779993	-1.51609	0.129497	0.853332	1.3062	FALSE	-	0.118254
FBgn0013767	3R	14314854	14315716	+	Crz	Corazonin	CG3302	1269.24	-0.0529844	0.149473	-0.354475	0.722983	1	1.15348	FALSE	-	0.0529844	1269.24	0.0515382	0.149409	0.344948	0.730134	1	1.3062	FALSE	+	0.0515382
FBgn0013770	2R	13960675	13967981	+	Cp1	Cysteine proteinase-1	CG6692	6310.79	-0.166423	0.101512	-1.63945	0.101121	0.394952	1.96576	FALSE	-	0.166423	6310.79	-0.289999	0.10155	-2.85572	0.00429387	0.18078	1.31193	FALSE	-	0.289999
FBgn0013771	2R	14879356	14881372	-	Cyp6a9	Cytochrome P450-6a9	CG10246	883.773	-0.440116	0.192605	-2.28506	0.0223091	0.208901	1.33326	FALSE	-	0.440116	883.773	-0.360969	0.192591	-1.87428	0.0608918	0.616492	1.56207	FALSE	-	0.360969
FBgn0013772	2R	14887171	14889010	-	Cyp6a8	Cytochrome P450-6a8	NA	180.292	-0.483964	0.203455	-2.37873	0.0173726	0.199709	1.10495	FALSE	-	0.483964	180.292	-0.691404	0.203388	-3.39944	0.000675249	0.0555013	1.3062	FALSE	-	0.691404
FBgn0013773	2R	14871366	14873705	+	Cyp6a22	Cyp6a22	CG10240	144.655	-0.342407	0.202376	-1.69193	0.0906585	0.473065	1.25034	FALSE	-	0.342407	144.655	0.117473	0.201986	0.581592	0.560841	1	1.31193	FALSE	+	0.117473
FBgn0013799	3L	19818174	19830686	+	Deaf1	Deformed epidermal autoregulatory factor-1	NA	1715.26	0.192943	0.0903595	2.13529	0.0327377	0.279493	1.20127	FALSE	+	0.192943	1715.26	0.123076	0.0904826	1.36022	0.173761	0.920892	1.34409	FALSE	+	0.123076
FBgn0013810	2L	17501401	17525515	+	Dhc36C	Dynein heavy chain at 36C	CG5526	40.1448	-0.150922	0.208926	-0.722372	0.470066	0.987458	0.874124	FALSE	-	0.150922	40.1448	-0.12363	0.208923	-0.591751	0.554017	1	0.875969	FALSE	-	0.12363
FBgn0013811	3L	1759172	1771758	-	Dhc62B	Dynein heavy chain at 62B	CG15804	57.609	0.0283071	0.207397	0.136487	0.891436	1	1.39404	FALSE	+	0.0283071	57.609	-0.109939	0.207503	-0.529819	0.596237	1	1.31193	FALSE	-	0.109939
FBgn0013812	3R	21024580	21042499	-	Dhc93AB	Dynein heavy chain at 93AB	CG3723	17.827	-0.204218	0.189479	-1.07779	0.28113	0.765101	1.25034	FALSE	-	0.204218	17.827	-0.0312792	0.18986	-0.164749	0.869142	1	0.875969	FALSE	-	0.0312792
FBgn0013813	3R	28486953	28519398	+	Dhc98D	Dynein heavy chain at 89D	CG1842	12.4509	-0.0343994	0.181623	-0.1894	0.849779	1	1.40812	FALSE	-	0.0343994	12.4509	-0.0685343	0.181493	-0.377615	0.705717	1	0.738706	FALSE	-	0.0685343
FBgn0013949	3R	24865350	24867651	+	Elal	Elastin-like	CG7021	613.046	0.0711156	0.173648	0.409539	0.682144	0.97043	1.33326	FALSE	+	0.0711156	613.046	-0.375239	0.173993	-2.15664	0.031034	0.491623	1.3062	FALSE	-	0.375239
FBgn0013953	3R	24841935	24850412	+	Esp	Epidermal stripes and patches	CG7005	23.6554	0.0429945	0.172706	0.248946	0.803403	1	0.704137	FALSE	+	0.0429945	23.6554	-0.083256	0.172494	-0.482659	0.629338	1	0.827004	FALSE	-	0.083256
FBgn0013954	2R	19290109	19290962	+	FK506-bp2	FK506-binding protein 2	NA	2220.39	-0.215653	0.105394	-2.04616	0.0407409	0.217867	2.25	FALSE	-	0.215653	2220.39	0.143294	0.105106	1.36332	0.172781	0.981017	0.968399	FALSE	+	0.143294
FBgn0013972	3R	29682503	29685758	+	Gycalpha99B	Guanylyl cyclase alpha-subunit at 99B	CG1912	5048.52	0.176982	0.138145	1.28113	0.200149	0.522786	2.19951	FALSE	+	0.176982	5048.52	0.0755924	0.138172	0.547088	0.584318	1	1.31193	FALSE	+	0.0755924
FBgn0013973	3R	31134392	31178278	+	Gycbeta100B	Guanylyl cyclase beta-subunit at 100B	CG1470	3467.4	0.204831	0.103709	1.97506	0.0482608	0.262077	1.96576	FALSE	+	0.204831	3467.4	0.0175293	0.103819	0.168845	0.865918	1	0.968399	FALSE	+	0.0175293
FBgn0013981	3R	14625755	14626614	+	His4r	Histone H4 replacement	CG3379	5775.43	-0.0752955	0.13351	-0.56397	0.572775	0.879657	1.67181	FALSE	-	0.0752955	5775.43	0.0060763	0.133497	0.0455163	0.963696	1	0.968399	FALSE	+	0.0060763
FBgn0013983	2R	18409796	18413599	-	imd	immune deficiency	CG5576	296.114	-0.149961	0.148242	-1.01159	0.311734	0.792385	1.25034	FALSE	-	0.149961	296.114	0.0278999	0.14775	0.188831	0.850225	1	1.6092	FALSE	+	0.0278999
FBgn0013987	X	5759908	5764203	-	MAPk-Ak2	MAP kinase activated protein-kinase-2	CG3086	1654.77	-0.0415419	0.0730842	-0.568411	0.569756	0.938851	1.25034	FALSE	-	0.0415419	1654.77	-0.078478	0.0731688	-1.07256	0.283469	0.996914	1.38031	FALSE	-	0.078478
FBgn0013995	3R	20978183	21015613	+	Calx	Na/Ca-exchange protein	CG5685	3139.8	0.113053	0.0784262	1.44152	0.149439	0.451514	2.25	FALSE	+	0.113053	3139.8	0.0242486	0.0785293	0.308784	0.757486	1	1.38031	FALSE	+	0.0242486
FBgn0013997	3L	12146519	12156990	+	Nrx-IV	Neurexin IV	CG6827	1687.65	0.14176	0.104101	1.36175	0.173277	0.612751	1.33326	FALSE	+	0.14176	1687.65	-0.0719751	0.104358	-0.689695	0.490386	1	1.34409	FALSE	-	0.0719751
FBgn0014000	2L	19966727	19967685	-	Hf	Helical Factor	CG10658	732.201	-0.00808809	0.196134	-0.0412375	0.967107	1	1.19329	FALSE	-	0.00808809	732.201	0.180146	0.196084	0.918722	0.358241	1	1.56207	FALSE	+	0.180146
FBgn0014002	3L	15137738	15142840	-	Pdi	Protein disulfide isomerase	CG6988	5847.93	-0.145522	0.12463	-1.16763	0.242955	0.643912	1.67181	FALSE	-	0.145522	5847.93	-0.112625	0.12463	-0.903675	0.366168	1	0.968399	FALSE	-	0.112625
FBgn0014006	3R	19879719	19886030	+	Ask1	Apoptotic signal-regulating kinase 1	NA	720.106	0.0658458	0.113433	0.58048	0.561591	0.920917	1.33326	FALSE	+	0.0658458	720.106	-0.0980967	0.113836	-0.86174	0.388831	1	1.31193	FALSE	-	0.0980967
FBgn0014007	3L	12734945	12741568	+	Ptp69D	Protein tyrosine phosphatase 69D	NA	948.11	-0.0592709	0.0887335	-0.667966	0.504155	0.920917	1.20127	FALSE	-	0.0592709	948.11	0.0327255	0.0885799	0.369446	0.711795	1	1.38031	FALSE	+	0.0327255
FBgn0014009	2R	6696739	6699469	+	Rab2	Rab2	CG3269	3117.77	0.0641562	0.0817485	0.7848	0.432571	0.722685	2.25	FALSE	+	0.0641562	3117.77	0.129615	0.0817205	1.58607	0.112723	0.801231	1.38031	FALSE	+	0.129615
FBgn0014010	2L	2359142	2365273	-	Rab5	Rab5	CG3664	4217.61	-0.0107527	0.079181	-0.135799	0.89198	0.914275	2.19951	FALSE	-	0.0107527	4217.61	0.132709	0.0791111	1.6775	0.0934439	0.767599	1.31193	FALSE	+	0.132709
FBgn0014011	3L	7432762	7435190	-	Rac2	Rac2	CG8556	625.3	-0.242156	0.150101	-1.61329	0.106682	0.510657	1.25034	FALSE	-	0.242156	625.3	-0.135728	0.149971	-0.905023	0.365453	1	1.56207	FALSE	-	0.135728
FBgn0014018	3R	9044183	9047977	-	Rel	Relish	CG11992	1042.33	-0.141533	0.132126	-1.0712	0.284081	0.788042	1.15348	FALSE	-	0.141533	1042.33	-0.199063	0.132214	-1.50561	0.132166	0.85582	1.3062	FALSE	-	0.199063
FBgn0014019	2L	12008153	12009832	+	Rh5	Rhodopsin 5	NA	120.685	0.371647	0.207906	1.78757	0.0738456	0.423961	1.25034	FALSE	+	0.371647	120.685	0.321601	0.207909	1.54683	0.121903	0.822889	1.38031	FALSE	+	0.321601
FBgn0014020	2R	16102687	16107229	+	Rho1	Rho1	NA	4697.47	-0.0553533	0.0991843	-0.558085	0.576786	0.800447	2.25	FALSE	-	0.0553533	4697.47	0.0776272	0.0991548	0.782888	0.433693	1	0.968399	FALSE	+	0.0776272
FBgn0014022	3R	9513327	9514827	+	Rlb1	Rlb1	CG8161	187.554	-0.0106173	0.169332	-0.0627013	0.950004	1	1.02498	FALSE	-	0.0106173	187.554	0.0920022	0.169102	0.544062	0.586399	1	1.6092	FALSE	+	0.0920022
FBgn0014023	3R	9514822	9515908	-	mRpL47	mitochondrial ribosomal protein L47	CG9378	366.732	-0.00706327	0.12373	-0.0570859	0.954477	1	1.10495	FALSE	-	0.00706327	366.732	0.116688	0.123341	0.946063	0.344117	1	1.3062	FALSE	+	0.116688
FBgn0014024	X	5318928	5322696	-	Rnp4F	RNA-binding protein 4F	CG3312	941.277	0.0629984	0.0919886	0.68485	0.493438	0.907921	1.25034	FALSE	+	0.0629984	941.277	0.0384422	0.0920886	0.417448	0.676351	1	1.56207	FALSE	+	0.0384422
FBgn0014026	X	6530897	6533348	-	RpL7A	Ribosomal protein L7A	CG3314	15217	-0.166083	0.0940504	-1.76589	0.0774137	0.323046	2.19951	FALSE	-	0.166083	15217	-0.00908944	0.0940296	-0.0966658	0.922992	1	0.968399	FALSE	-	0.00908944
FBgn0014028	2R	6807626	6809172	+	SdhB	Succinate dehydrogenase, subunit B (iron-sulfur)	CG3283	2585.38	0.0937901	0.0933749	1.00445	0.315164	0.795235	1.25034	FALSE	+	0.0937901	2585.38	0.11998	0.0933684	1.28501	0.198788	0.959581	1.3062	FALSE	+	0.11998
FBgn0014029	3R	20586129	20588356	-	2018-09-02	Septin 2	CG4173	1109.17	-0.0277118	0.10379	-0.266997	0.789471	1	1.20127	FALSE	-	0.0277118	1109.17	-0.0633754	0.103884	-0.610059	0.541823	1	1.31193	FALSE	-	0.0633754
FBgn0014031	X	6528948	6530726	+	Spat	Serine pyruvate aminotransferase	CG3926	942.87	-0.100881	0.176524	-0.571485	0.567671	0.94934	1.20127	FALSE	-	0.100881	942.87	0.157338	0.176397	0.891953	0.372418	1	1.34409	FALSE	+	0.157338
FBgn0014032	X	8463296	8464438	-	Sptr	Sepiapterin reductase	CG12117	349.401	-0.203757	0.140925	-1.44586	0.148217	0.601533	1.19329	FALSE	-	0.203757	349.401	0.0125015	0.140363	0.0890657	0.92903	1	1.20256	FALSE	+	0.0125015
FBgn0014033	2L	4121702	4124153	+	Sr-CI	Scavenger receptor class C, type I	CG4099	605.768	0.059846	0.163806	0.365347	0.714853	1	1.19329	FALSE	+	0.059846	605.768	0.0358559	0.16384	0.218847	0.826769	1	1.56207	FALSE	+	0.0358559
FBgn0014037	3L	19889120	19909410	-	Su(Tpl)	Su(Tpl)	CG32217	1758.03	-0.0496205	0.134711	-0.368348	0.712613	0.998703	1.25034	FALSE	-	0.0496205	1758.03	-0.0687297	0.134731	-0.510127	0.609962	1	1.3062	FALSE	-	0.0687297
FBgn0014073	3L	4510698	4532145	-	Tie	Tie-like receptor tyrosine kinase	CG7525	105.573	0.319387	0.190164	1.67953	0.093048	0.414459	1.64761	FALSE	+	0.319387	105.573	-0.207123	0.191463	-1.08179	0.279345	0.977299	1.6092	FALSE	-	0.207123
FBgn0014075	3L	18872747	18878245	+	Ugt	UDP-glucose-glycoprotein glucosyltransferase	CG6850	957.021	-0.104006	0.100173	-1.03826	0.299149	0.803262	1.15348	FALSE	-	0.104006	957.021	-0.125832	0.100271	-1.25491	0.209511	0.976578	1.3062	FALSE	-	0.125832
FBgn0014076	2L	11171167	11171665	-	Vm32E	Vitelline membrane 32E	CG16874	38.1692	-0.516572	0.135819	-3.8034	0.000142725	0.0126854	0.704137	FALSE	-	0.516572	38.1692	-0.512519	0.135804	-3.77397	0.000160669	0.063287	0.25531	FALSE	-	0.512519
FBgn0014092	2L	16327069	16328131	+	CG4278		CG4278	223.811	-0.192503	0.156982	-1.22627	0.220098	0.696447	1.25034	FALSE	-	0.192503	223.811	0.219898	0.155756	1.41181	0.158007	0.904843	1.3062	FALSE	+	0.219898
FBgn0014127	2L	20058163	20061370	-	barr	barren	CG10726	192.125	-0.11445	0.193132	-0.592599	0.553449	0.948466	1.17615	FALSE	-	0.11445	192.125	0.00247954	0.193035	0.0128451	0.989751	1	1.31193	FALSE	+	0.00247954
FBgn0014133	X	11678970	11694740	+	bif	bifocal	CG1822	2421.94	-0.0900986	0.15695	-0.574059	0.565928	0.794738	2.25	FALSE	-	0.0900986	2421.94	-0.221927	0.157006	-1.41349	0.157512	0.8873	1.38031	FALSE	-	0.221927
FBgn0014135	3R	19794073	19836817	-	bnl	branchless	CG4608	76.6585	0.268629	0.200007	1.3431	0.17924	0.651553	1.20139	FALSE	+	0.268629	76.6585	0.0500371	0.200416	0.249666	0.802846	1	1.3062	FALSE	+	0.0500371
FBgn0014141	3R	17091533	17125389	-	cher	cheerio	CG3937	773.351	0.278317	0.175646	1.58453	0.113072	0.509867	1.33326	FALSE	+	0.278317	773.351	-0.294484	0.176003	-1.67317	0.0942929	0.76456	1.34409	FALSE	-	0.294484
FBgn0014143	3L	21474133	21476479	-	croc	crocodile	CG5069	79.3669	-0.00156746	0.202989	-0.00772188	0.993839	1	1.02498	FALSE	-	0.00156746	79.3669	-0.117567	0.203177	-0.57864	0.562832	1	1.38031	FALSE	-	0.117567
FBgn0014163	3L	16402796	16411828	-	fax	failed axon connections	CG4609	5569.09	0.0387187	0.0732178	0.528816	0.596933	0.813122	2.19951	FALSE	+	0.0387187	5569.09	0.0127939	0.0732362	0.174694	0.86132	1	0.968399	FALSE	+	0.0127939
FBgn0014179	2L	9579498	9581745	-	gcm	glial cells missing	CG12245	18.9953	0.0134159	0.197455	0.0679443	0.94583	1	1.39404	FALSE	+	0.0134159	18.9953	-0.0341495	0.197314	-0.173072	0.862595	1	0.738706	FALSE	-	0.0341495
FBgn0014184	2R	12166295	12174264	-	Oda	Ornithine decarboxylase antizyme	CG16747	21943.1	-0.0413343	0.0770935	-0.536158	0.591849	0.806782	2.25	FALSE	-	0.0413343	21943.1	0.10042	0.0770776	1.30285	0.192626	0.949207	1.31193	FALSE	+	0.10042
FBgn0014189	2L	5539326	5542314	-	Hel25E	Helicase at 25E	CG7269	1618.62	-0.134393	0.10081	-1.33314	0.182487	0.6262	1.33326	FALSE	-	0.134393	1618.62	-0.0406062	0.100741	-0.403076	0.686892	1	1.38031	FALSE	-	0.0406062
FBgn0014269	2R	18969404	18971133	-	prod	proliferation disrupter	NA	517.949	0.023671	0.114905	0.206005	0.836787	1	1.33326	FALSE	+	0.023671	517.949	0.142355	0.114591	1.24229	0.214129	0.977299	1.3062	FALSE	+	0.142355
FBgn0014340	X	5873840	5876853	-	mof	males absent on the first	CG3025	176.31	0.0285014	0.166204	0.171485	0.863842	1	0.38049	FALSE	+	0.0285014	176.31	0.0406581	0.16623	0.244589	0.806775	1	1.3062	FALSE	+	0.0406581
FBgn0014342	3R	5548115	5551168	-	mia	meiosis I arrest	CG10390	93.9454	0.0879177	0.203208	0.432649	0.66527	0.994183	1.20139	FALSE	+	0.0879177	93.9454	-0.119883	0.203463	-0.589216	0.555717	1	1.31193	FALSE	-	0.119883
FBgn0014343	3L	12693639	12710249	+	mirr	mirror	CG10601	402.122	0.215067	0.147611	1.45699	0.14512	0.614999	1.10495	FALSE	+	0.215067	402.122	0.00666578	0.148072	0.0450171	0.964094	1	1.38031	FALSE	+	0.00666578
FBgn0014366	3R	5589601	5591459	-	noi	noisette	CG2925	401.152	-0.0253863	0.1412	-0.179789	0.857318	1	1.25034	FALSE	-	0.0253863	401.152	0.0949899	0.140974	0.67381	0.500432	1	1.38031	FALSE	+	0.0949899
FBgn0014368	3L	11130835	11131402	+	nol	no optic lobe	CG32077	18.4473	0.184554	0.195942	0.941881	0.346254	0.790647	1.39404	FALSE	+	0.184554	18.4473	0.0667214	0.195599	0.341114	0.733018	1	0.827004	FALSE	+	0.0667214
FBgn0014380	3R	9497101	9502581	-	RhoL	Rho-like	CG9366	268.529	-0.511335	0.203403	-2.5139	0.0119403	0.158087	1.10495	FALSE	-	0.511335	268.529	-0.330741	0.203331	-1.62661	0.103819	0.789911	1.31193	FALSE	-	0.330741
FBgn0014388	3L	3401153	3424935	-	sty	sprouty	CG1921	1491.18	0.0790656	0.113767	0.69498	0.487068	0.920917	1.15348	FALSE	+	0.0790656	1491.18	-0.0565542	0.113914	-0.496463	0.619568	1	1.3062	FALSE	-	0.0565542
FBgn0014391	X	15847859	15849258	-	sun	stunted	NA	1391.33	-0.0454642	0.102819	-0.442177	0.658361	0.992765	1.20127	FALSE	-	0.0454642	1391.33	0.163119	0.102532	1.59091	0.111631	0.8873	0.968399	FALSE	+	0.163119
FBgn0014395	X	22449737	22451463	+	tilB	touch insensitive larva B	CG14620	21.8582	-0.25608	0.185548	-1.38013	0.167547	0.778402	0.704137	FALSE	-	0.25608	21.8582	-0.178631	0.185641	-0.962235	0.335932	1	0.875969	FALSE	-	0.178631
FBgn0014396	2L	3493986	3508119	-	tim	timeless	CG3234	1058.64	0.00569045	0.108912	0.0522481	0.958331	1	1.25034	FALSE	+	0.00569045	1058.64	-0.124551	0.109154	-1.14106	0.253846	1	0.968399	FALSE	-	0.124551
FBgn0014411	X	1873853	1876474	+	Vps26	Vacuolar protein sorting 26	CG14804	1169.5	0.000790148	0.0861031	0.00917676	0.992678	1	1.15348	FALSE	+	0.000790148	1169.5	0.0408919	0.0860689	0.475107	0.634711	1	1.34409	FALSE	+	0.0408919
FBgn0014417	2L	8408888	8411868	-	CG13397		CG13397	367.74	-0.309289	0.197633	-1.56497	0.11759	0.532165	1.25034	FALSE	-	0.309289	367.74	-0.178947	0.197584	-0.905676	0.365107	1	1.3062	FALSE	-	0.178947
FBgn0014427	3R	29200454	29201770	+	CG11899		CG11899	948.657	-0.379855	0.163288	-2.32629	0.020003	0.209099	1.19329	FALSE	-	0.379855	948.657	0.281534	0.162838	1.72892	0.0838235	0.739159	1.3062	FALSE	+	0.281534
FBgn0014454	2L	7740562	7741537	-	Acp1	Adult cuticle protein 1	CG7216	0.748362	0.0161811	0.0434715	0.372224	0.709726	1	0	FALSE	+	0.0161811	0.748362	-0.0158286	0.0434374	-0.364399	0.71556	1	0	FALSE	-	0.0158286
FBgn0014455	X	15450261	15453167	+	Ahcy	Adenosylhomocysteinase	CG11654	694.118	-0.265988	0.163506	-1.62677	0.103785	0.519301	1.15348	FALSE	-	0.265988	694.118	-0.237583	0.163495	-1.45315	0.146182	0.863302	1.38031	FALSE	-	0.237583
FBgn0014464	X	8470888	8473087	+	Cp7Fa	Chorion protein a at 7F	CG33962	79.822	0.0276038	0.203654	0.135542	0.892183	1	1.25034	FALSE	+	0.0276038	79.822	-0.103423	0.203834	-0.507388	0.611883	1	1.20256	FALSE	-	0.103423
FBgn0014465	X	8473837	8476071	+	Cp7Fb	Chorion protein b at 7F	NA	35.7632	-0.353313	0.200223	-1.7646	0.0776314	0.567481	0.704137	FALSE	-	0.353313	35.7632	-0.436484	0.200077	-2.18159	0.0291401	0.8873	0.25531	FALSE	-	0.436484
FBgn0014466	X	8477117	8478320	+	Cp7Fc	Chorion protein c at 7F	NA	13.5634	-0.201799	0.178765	-1.12885	0.258962	0.837108	0.874124	FALSE	-	0.201799	13.5634	-0.177528	0.178803	-0.992872	0.320772	1	0.738706	FALSE	-	0.177528
FBgn0014469	2R	8444560	8447164	+	Cyp4e2	Cytochrome P450-4e2	CG2060	1746.91	-0.333658	0.164211	-2.03189	0.042165	0.316236	1.25034	FALSE	-	0.333658	1746.91	-0.204166	0.164168	-1.24364	0.213633	0.977299	1.3062	FALSE	-	0.204166
FBgn0014857	2L	5055058	5056149	+	His3.3A	Histone H3.3A	NA	1270.65	-0.185466	0.106098	-1.74806	0.0804542	0.430183	1.33326	FALSE	-	0.185466	1270.65	0.0256397	0.105829	0.242275	0.808567	1	1.3062	FALSE	+	0.0256397
FBgn0014859	2L	20683462	20714588	-	Hr38	Hormone receptor-like in 38	CG1864	676.485	0.249206	0.135267	1.84232	0.065428	0.405422	1.20127	FALSE	+	0.249206	676.485	-0.0211005	0.1357	-0.155493	0.876433	1	1.56207	FALSE	-	0.0211005
FBgn0014861	3R	8264970	8267924	+	Mcm2	Minichromosome maintenance 2	CG7538	74.5962	-0.340653	0.140682	-2.42144	0.0154591	0.145398	1.64761	FALSE	-	0.340653	74.5962	-0.151711	0.140729	-1.07804	0.281017	1	1.3062	FALSE	-	0.151711
FBgn0014863	3R	7112850	7117732	-	Mlp84B	Muscle LIM protein at 84B	CG1019	617.466	0.0860992	0.195999	0.439283	0.660456	0.960685	1.33326	FALSE	+	0.0860992	617.466	-0.153072	0.196073	-0.780691	0.434984	1	1.56207	FALSE	-	0.153072
FBgn0014865	2R	15408846	15409113	+	Mtk	Metchnikowin	CG8175	83.7739	-0.284815	0.189952	-1.4994	0.133769	0.53514	1.39404	FALSE	-	0.284815	83.7739	-0.0874023	0.190055	-0.45988	0.645603	1	1.3062	FALSE	-	0.0874023
FBgn0014868	X	9156929	9158515	-	Ost48	Oligosaccharyltransferase 48kD subunit	CG9022	773.775	-0.245226	0.122155	-2.0075	0.0446968	0.333683	1.20127	FALSE	-	0.245226	773.775	-0.0283897	0.121782	-0.233119	0.815669	1	1.31193	FALSE	-	0.0283897
FBgn0014869	3R	29148248	29149901	+	Pglym78	Phosphoglyceromutase	CG1721	4294.29	0.0555817	0.0916935	0.606169	0.544403	0.927039	1.25034	FALSE	+	0.0555817	4294.29	0.0608577	0.0917016	0.663649	0.506915	1	0.968399	FALSE	+	0.0608577
FBgn0014870	2R	16861321	16867714	-	Psi	P-element somatic inhibitor	CG8912	3366.34	0.126879	0.115703	1.09659	0.272819	0.601097	2.19951	FALSE	+	0.126879	3366.34	0.0776477	0.115732	0.670928	0.502266	1	1.38031	FALSE	+	0.0776477
FBgn0014877	2R	13554077	13555606	+	Roe1	Roe1	CG6155	469.294	-0.0246451	0.146677	-0.168022	0.866566	1	1.10495	FALSE	-	0.0246451	469.294	0.173918	0.146338	1.18847	0.234649	0.981017	1.31193	FALSE	+	0.173918
FBgn0014879	3R	15263552	15265253	+	Set	Set	CG4299	586.561	-0.28079	0.187566	-1.49702	0.134387	0.572177	1.20127	FALSE	-	0.28079	586.561	-0.111954	0.187501	-0.597086	0.55045	1	1.38031	FALSE	-	0.111954
FBgn0014903	X	1031496	1033165	+	CG14630		CG14630	475.616	-1.11143	0.208473	-5.33129	9.7515e-08	2.66632e-05	1.33326	TRUE	-	1.11143	475.616	-0.685648	0.208445	-3.28936	0.00100417	0.0757536	1.20256	FALSE	-	0.685648
FBgn0014906	2L	3163645	3169462	+	Hydr2	alpha/beta hydrolase2	CG3488	2193.5	-0.0458123	0.0918532	-0.498756	0.617951	0.95963	1.25034	FALSE	-	0.0458123	2193.5	-0.0563906	0.091902	-0.613595	0.539483	1	0.968399	FALSE	-	0.0563906
FBgn0014930	3R	7912017	7913290	-	CG2846		CG2846	298.595	-0.201864	0.148855	-1.35611	0.175064	0.631314	1.25034	FALSE	-	0.201864	298.595	-0.163692	0.148783	-1.10021	0.271241	0.977299	1.6092	FALSE	-	0.163692
FBgn0014931	3R	7913851	7916550	+	CG2678		CG2678	48.8966	-0.233256	0.203591	-1.14571	0.251914	0.746307	1.20139	FALSE	-	0.233256	48.8966	-0.0356697	0.20373	-0.175083	0.861014	1	1.20256	FALSE	-	0.0356697
FBgn0014949	3R	22586149	22586625	-	btn	buttonless	CG5264	1.37208	-5.45633e-05	0.0756313	-0.000721438	0.999424	1	0	FALSE	-	5.45633e-05	1.37208	0.0169171	0.0756481	0.223629	0.823046	1	0.181204	FALSE	+	0.0169171
FBgn0015000	2L	4945579	4948324	+	betaggt-I	beta subunit of type I geranylgeranyl transferase	CG3469	485.283	-0.087917	0.132043	-0.665822	0.505525	0.899265	1.33326	FALSE	-	0.087917	485.283	-0.0682447	0.132099	-0.516617	0.605424	1	1.31193	FALSE	-	0.0682447
FBgn0015001	2R	11356720	11357537	+	iotaTry	iotaTrypsin	CG7754	77.8183	-0.706528	0.167462	-4.21905	2.45338e-05	0.00195616	1.64761	TRUE	-	0.706528	77.8183	-0.471259	0.167569	-2.81232	0.00491858	0.190486	1.31193	FALSE	-	0.471259
FBgn0015010	X	14784664	14786551	-	Ag5r	Antigen 5-related	CG9538	981.252	0.0570399	0.171804	0.332005	0.739885	1	1.19329	FALSE	+	0.0570399	981.252	-0.0811353	0.171797	-0.472275	0.63673	1	1.38031	FALSE	-	0.0811353
FBgn0015011	3R	16978439	16982158	-	AhcyL2	Adenosylhomocysteinase like 2	CG8956	144.032	-0.382116	0.201693	-1.89454	0.0581535	0.371827	1.25034	FALSE	-	0.382116	144.032	-0.16575	0.201526	-0.822474	0.410807	1	1.20256	FALSE	-	0.16575
FBgn0015019	3R	16647605	16649978	+	CCT3	Chaperonin containing TCP1 subunit 3	CG8977	719.426	-0.384273	0.184803	-2.07937	0.0375834	0.30375	1.19329	FALSE	-	0.384273	719.426	-0.141398	0.184692	-0.765587	0.443922	1	1.31193	FALSE	-	0.141398
FBgn0015024	X	12653626	12657834	+	CkIalpha	Casein kinase Ialpha	NA	5503	0.0805591	0.0950045	0.847951	0.396465	0.73472	1.96576	FALSE	+	0.0805591	5503	0.200177	0.0949699	2.10779	0.0350492	0.504267	1.38031	FALSE	+	0.200177
FBgn0015025	3L	15816979	15818621	+	CkIIalpha-i1	CKII-alpha subunit interactor-1	CG6215	126.447	-0.0654512	0.184809	-0.354157	0.723221	0.976386	1.39404	FALSE	-	0.0654512	126.447	0.0354568	0.184566	0.192109	0.847657	1	1.31193	FALSE	+	0.0354568
FBgn0015031	2L	5327227	5327969	+	cype	cyclope	CG14028	2176.95	-0.103115	0.137542	-0.749702	0.453434	0.906707	1.15348	FALSE	-	0.103115	2176.95	-0.232584	0.137607	-1.6902	0.0909904	0.762628	1.31193	FALSE	-	0.232584
FBgn0015032	3R	30894038	30900688	+	Cyp4c3	Cytochrome P450-4c3	CG1438	9.04989	-0.467768	0.147662	-3.16783	0.00153581	0.037485	1.40812	FALSE	-	0.467768	9.04989	-0.503682	0.147462	-3.41567	0.000636249	0.0774856	0.721299	FALSE	-	0.503682
FBgn0015033	3L	7493557	7496179	-	Cyp4d8	Cytochrome P450-4d8	CG4321	67.3989	-0.551129	0.195336	-2.82144	0.00478079	0.0701691	1.64761	FALSE	-	0.551129	67.3989	-0.358979	0.195446	-1.83672	0.0662515	0.709079	1.20256	FALSE	-	0.358979
FBgn0015034	2R	8447451	8449745	+	Cyp4e1	Cytochrome P450-4e1	CG2062	136.045	-0.697177	0.187048	-3.72725	0.000193577	0.0122398	1.02498	FALSE	-	0.697177	136.045	-0.656955	0.18705	-3.51219	0.000444426	0.0424053	1.3062	FALSE	-	0.656955
FBgn0015035	2L	9747839	9750071	-	Cyp4e3	Cytochrome P450-4e3	NA	209.942	-0.483806	0.20857	-2.31963	0.0203608	0.213566	1.17615	FALSE	-	0.483806	209.942	0.783468	0.20868	3.75439	0.000173761	0.0199067	1.38031	FALSE	+	0.783468
FBgn0015036	X	2179007	2180998	+	Cyp4ae1	Cytochrome P450-4ae1	CG10755	163.253	-0.240668	0.173173	-1.38976	0.164603	0.615477	1.25034	FALSE	-	0.240668	163.253	-0.26066	0.173323	-1.5039	0.132607	0.855982	1.3062	FALSE	-	0.26066
FBgn0015037	2R	9240041	9242139	+	Cyp4p1	Cytochrome P450-4p1	CG10842	745.734	-0.216831	0.190354	-1.13909	0.254665	0.761089	1.15348	FALSE	-	0.216831	745.734	-0.364242	0.190406	-1.91298	0.055751	0.5874	1.56207	FALSE	-	0.364242
FBgn0015038	2R	7127838	7129808	-	Cyp9b1	Cytochrome P450-9b1	CG4485	108.223	-0.258027	0.192665	-1.33925	0.180488	0.653595	1.20139	FALSE	-	0.258027	108.223	0.070194	0.191836	0.365907	0.714435	1	1.3062	FALSE	+	0.070194
FBgn0015039	2R	7130277	7132139	-	Cyp9b2	Cytochrome P450-9b2	CG4486	1282.64	-0.830053	0.205399	-4.04117	5.31848e-05	0.0041848	1.33326	TRUE	-	0.830053	1282.64	-0.483193	0.205372	-2.35277	0.0186344	0.456152	0.968399	FALSE	-	0.483193
FBgn0015040	2R	24631063	24632923	+	Cyp9c1	Cytochrome P450-9c1	CG3616	182.684	-0.447184	0.197463	-2.26465	0.023534	0.222961	1.25034	FALSE	-	0.447184	182.684	-0.273745	0.197275	-1.38764	0.165248	0.856797	1.6092	FALSE	-	0.273745
FBgn0015075	3L	22263369	22266017	+	Ddx1	Dead-box-1	CG9054	365.731	-0.0929995	0.138788	-0.670082	0.502805	0.938441	1.10495	FALSE	-	0.0929995	365.731	0.0702957	0.138351	0.508097	0.611385	1	1.20256	FALSE	+	0.0702957
FBgn0015218	3L	9399618	9402460	-	eIF4E1	eukaryotic translation initiation factor 4E1	CG4035	3896.35	-0.0187878	0.0890044	-0.211089	0.832818	0.920917	1.96576	FALSE	-	0.0187878	3896.35	0.0812643	0.0889716	0.913374	0.361046	1	1.31193	FALSE	+	0.0812643
FBgn0015221	3R	30387804	30390584	+	Fer2LCH	Ferritin 2 light chain homologue	CG1469	15025.7	-0.240441	0.112002	-2.14676	0.0318125	0.203644	1.96576	FALSE	-	0.240441	15025.7	-0.0283649	0.111978	-0.253307	0.800031	1	1.34409	FALSE	-	0.0283649
FBgn0015222	3R	30385573	30388178	-	Fer1HCH	Ferritin 1 heavy chain homologue	CG2216	13048.1	-0.244376	0.111585	-2.19004	0.0285217	0.175876	2.25	FALSE	-	0.244376	13048.1	-0.0675705	0.111565	-0.605658	0.544742	1	0.968399	FALSE	-	0.0675705
FBgn0015229	3R	21850694	21856266	-	glec	gliolectin	CG6575	1456.71	-0.00271195	0.0921065	-0.0294436	0.976511	1	1.20127	FALSE	-	0.00271195	1456.71	-0.0146181	0.0921708	-0.158598	0.873986	1	0.968399	FALSE	-	0.0146181
FBgn0015230	3R	16788311	16790021	+	Glut3	Glucose transporter type 3	CG3853	0.0898652	-0.00208137	0.042383	-0.0491087	0.960833	1	0	FALSE	-	0.00208137	0.0898652	0.00761415	0.042383	0.179651	0.857427	1	0.181204	FALSE	+	0.00761415
FBgn0015239	3L	21494019	21497494	-	Hr78	Hormone-receptor-like in 78	CG7199	835.782	0.0375673	0.0899762	0.417524	0.676295	0.998631	1.19329	FALSE	+	0.0375673	835.782	0.00708725	0.0900692	0.0786867	0.937282	1	1.56207	FALSE	+	0.00708725
FBgn0015240	3R	25025235	25029351	+	Hr96	Hormone receptor-like in 96	CG11783	762.043	-0.206266	0.143497	-1.43743	0.150597	0.602729	1.20127	FALSE	-	0.206266	762.043	-0.121175	0.143434	-0.844814	0.398214	1	1.3062	FALSE	-	0.121175
FBgn0015245	X	11108482	11112308	+	Hsp60A	Heat shock protein 60A	CG12101	8216.21	0.155978	0.107135	1.4559	0.14542	0.444134	2.25	FALSE	+	0.155978	8216.21	0.128997	0.107146	1.20394	0.228614	0.977299	1.38031	FALSE	+	0.128997
FBgn0015247	2R	15932170	15934825	-	Diap2	Death-associated inhibitor of apoptosis 2	CG8293	1805.33	0.128307	0.107687	1.19148	0.233466	0.696017	1.33326	FALSE	+	0.128307	1805.33	0.0298978	0.107823	0.277287	0.78156	1	1.31193	FALSE	+	0.0298978
FBgn0015268	2R	23905175	23907294	-	Nap1	Nucleosome assembly protein 1	CG5330	3073.05	-0.0719075	0.139834	-0.514234	0.607089	0.95484	1.25034	FALSE	-	0.0719075	3073.05	-0.0638138	0.139844	-0.456322	0.648159	1	1.3062	FALSE	-	0.0638138
FBgn0015269	3R	25983013	25995737	+	Nf1	Neurofibromin 1	CG8318	2279.7	0.118685	0.106955	1.10966	0.267143	0.752002	1.25034	FALSE	+	0.118685	2279.7	0.00940022	0.10706	0.0878032	0.930033	1	1.34409	FALSE	+	0.00940022
FBgn0015270	3R	13964885	13967075	+	Orc2	Origin recognition complex subunit 2	CG3041	27.3272	-0.232194	0.136236	-1.70435	0.088316	0.438383	1.40812	FALSE	-	0.232194	27.3272	-0.048646	0.136341	-0.356796	0.721244	1	0.827004	FALSE	-	0.048646
FBgn0015271	2L	13829837	13831576	+	Orc5	Origin recognition complex subunit 5	CG7833	75.5314	-0.256139	0.209022	-1.22542	0.220419	0.696457	1.25034	FALSE	-	0.256139	75.5314	-0.0448869	0.209018	-0.214751	0.829962	1	1.20256	FALSE	-	0.0448869
FBgn0015277	2R	23560492	23564045	+	Pi3K59F	Phosphotidylinositol 3 kinase 59F	CG5373	881.954	0.141069	0.10417	1.35422	0.175665	0.645498	1.20127	FALSE	+	0.141069	881.954	-0.0640183	0.104615	-0.611943	0.540575	1	1.34409	FALSE	-	0.0640183
FBgn0015278	3L	11774650	11790013	-	Pi3K68D	Phosphotidylinositol 3 kinase 68D	CG11621	972.918	-0.0805676	0.119068	-0.676653	0.498626	0.909051	1.25034	FALSE	-	0.0805676	972.918	-0.196267	0.119312	-1.64498	0.0999738	0.739159	1.56207	FALSE	-	0.196267
FBgn0015279	3R	20628972	20634732	-	Pi3K92E	Pi3K92E	CG4141	1072.72	0.13345	0.106126	1.25747	0.208584	0.693145	1.20127	FALSE	+	0.13345	1072.72	-0.184347	0.106687	-1.72793	0.0840015	0.727391	1.38031	FALSE	-	0.184347
FBgn0015282	3R	23929873	23931558	-	Rpt2	Regulatory particle triple-A ATPase 2	CG5289	1225.79	-0.190421	0.119827	-1.58914	0.112029	0.531855	1.19329	FALSE	-	0.190421	1225.79	-0.0817997	0.119718	-0.683272	0.494435	1	1.38031	FALSE	-	0.0817997
FBgn0015283	3L	21537000	21538582	+	Rpn10	Regulatory particle non-ATPase 10	CG7619	1235.92	-0.175552	0.114528	-1.53283	0.125318	0.532094	1.33326	FALSE	-	0.175552	1235.92	-0.0462035	0.114383	-0.403936	0.68626	1	0.968399	FALSE	-	0.0462035
FBgn0015286	X	3704610	3719635	-	Rala	Ras-like protein A	NA	1058.11	-0.22308	0.119176	-1.87186	0.0612266	0.398564	1.15348	FALSE	-	0.22308	1058.11	-0.200397	0.1192	-1.68119	0.0927261	0.76038	1.34409	FALSE	-	0.200397
FBgn0015288	X	762560	765130	-	RpL22	Ribosomal protein L22	NA	9001.7	0.00876041	0.133284	0.0657273	0.947595	0.998631	1.67181	FALSE	+	0.00876041	9001.7	-0.0162889	0.133294	-0.122203	0.902738	1	1.3062	FALSE	-	0.0162889
FBgn0015295	2R	16199426	16202884	-	Shark	SH2 ankyrin repeat kinase	NA	220.641	-0.145097	0.186553	-0.777779	0.436699	0.89446	1.17615	FALSE	-	0.145097	220.641	-0.051886	0.186476	-0.278245	0.780824	1	1.3062	FALSE	-	0.051886
FBgn0015296	3L	9427010	9428671	+	Shc	SHC-adaptor protein	CG3715	420.211	0.073817	0.138862	0.531585	0.595014	0.962433	1.19329	FALSE	+	0.073817	420.211	0.00203823	0.139076	0.0146555	0.988307	1	1.31193	FALSE	+	0.00203823
FBgn0015298	3L	7347310	7348034	-	Srp19	Signal recognition particle protein 19	CG4457	270.976	-0.165431	0.155503	-1.06384	0.287399	1	0.38049	FALSE	-	0.165431	270.976	0.100472	0.154788	0.649094	0.516278	1	1.3062	FALSE	+	0.100472
FBgn0015299	2L	8211347	8211938	+	Ssb-c31a	Single stranded-binding protein c31A	CG8396	313.759	-0.245978	0.154388	-1.59324	0.111106	0.533091	1.17615	FALSE	-	0.245978	313.759	0.0102346	0.153773	0.0665564	0.946935	1	1.6092	FALSE	+	0.0102346
FBgn0015300	2R	24499243	24500267	-	Ssl	Suppressor of Stellate-like	NA	0.469088	-0.0214066	0.0424686	-0.504057	0.614221	1	0.125338	FALSE	-	0.0214066	0.469088	-0.00277648	0.0425862	-0.0651966	0.948017	1	0.186933	FALSE	-	0.00277648
FBgn0015316	2L	8998537	8999816	+	Try29F	Trypsin 29F	CG9564	68.5723	-0.264017	0.207065	-1.27504	0.202294	0.730022	1.02498	FALSE	-	0.264017	68.5723	-0.316737	0.207109	-1.52932	0.126185	0.845714	1.31193	FALSE	-	0.316737
FBgn0015320	2L	10765010	10768006	-	Ubc2	Ubiquitin conjugating enzyme 2	CG6720	817.123	-0.0534661	0.116645	-0.458365	0.64669	0.974669	1.25034	FALSE	-	0.0534661	817.123	0.00702316	0.11659	0.0602379	0.951966	1	1.3062	FALSE	+	0.00702316
FBgn0015321	3L	9698336	9700481	+	Ubc4	Ubiquitin conjugating enzyme 4	CG8284	794.91	-0.121777	0.140793	-0.864936	0.387074	0.87271	1.15348	FALSE	-	0.121777	794.91	0.0330139	0.140639	0.234742	0.814409	1	1.3062	FALSE	+	0.0330139
FBgn0015331	3R	4233047	4235041	+	abs	abstrakt	CG14637	412.496	0.143726	0.138684	1.03636	0.300034	0.778974	1.25034	FALSE	+	0.143726	412.496	-0.291822	0.139777	-2.08777	0.0368189	0.489738	1.6092	FALSE	-	0.291822
FBgn0015336	X	16660898	16664455	-	CG15865		NA	44.4331	-0.349533	0.150869	-2.31679	0.0205151	0.191259	1.39404	FALSE	-	0.349533	44.4331	-0.258979	0.150901	-1.71621	0.0861237	0.857944	0.827004	FALSE	-	0.258979
FBgn0015338	2L	16305801	16307298	-	CG5861		CG5861	604.082	-0.0490215	0.135583	-0.361561	0.71768	1	1.19329	FALSE	-	0.0490215	604.082	0.135481	0.13528	1.00149	0.31659	0.995856	1.56207	FALSE	+	0.135481
FBgn0015351	3R	16649981	16651157	-	CG14906		CG14906	95.0012	-0.0948653	0.198634	-0.477589	0.632943	0.901198	1.64761	FALSE	-	0.0948653	95.0012	0.127177	0.198253	0.641488	0.521206	1	1.38031	FALSE	+	0.127177
FBgn0015359	3L	2257456	2258922	+	CG2034		CG2034	242.619	-0.073397	0.176616	-0.415573	0.677723	1	0.38049	FALSE	-	0.073397	242.619	0.0924799	0.176364	0.524369	0.600022	1	1.3062	FALSE	+	0.0924799
FBgn0015360	3L	2258839	2262664	-	oxt	peptide O-xylosyltransferase	CG32300	754.369	0.000866812	0.10662	0.00812992	0.993513	1	1.15348	FALSE	+	0.000866812	754.369	-0.0239618	0.106736	-0.224496	0.822372	1	1.34409	FALSE	-	0.0239618
FBgn0015371	2R	15115236	15144783	+	chn	charlatan	CG11798	7063.77	0.228944	0.106635	2.14698	0.0317947	0.268309	1.25034	FALSE	+	0.228944	7063.77	0.00382377	0.106699	0.0358368	0.971412	1	1.34409	FALSE	+	0.00382377
FBgn0015372	2R	23519839	23523613	-	RabX1	RabX1	CG3870	307.894	-0.0198912	0.148973	-0.133522	0.89378	1	1.19329	FALSE	-	0.0198912	307.894	0.10329	0.148754	0.694366	0.487453	1	1.6092	FALSE	+	0.10329
FBgn0015376	2L	3707230	3711748	-	cutlet	cutlet	CG33122	60.3189	-0.196408	0.19641	-0.999989	0.317316	0.807582	1.20139	FALSE	-	0.196408	60.3189	-0.0715596	0.196483	-0.364202	0.715707	1	1.6092	FALSE	-	0.0715596
FBgn0015379	X	21345358	21346858	+	dod	dodo	CG17051	380.171	-0.0296257	0.145673	-0.203372	0.838844	1	1.25034	FALSE	-	0.0296257	380.171	0.127501	0.145391	0.876957	0.38051	1	1.6092	FALSE	+	0.127501
FBgn0015380	2L	19190342	19208621	+	drl	derailed	CG17348	1164.93	0.136731	0.112772	1.21245	0.22534	0.718972	1.19329	FALSE	+	0.136731	1164.93	0.0299024	0.112936	0.264773	0.791185	1	1.3062	FALSE	+	0.0299024
FBgn0015381	2L	5925937	5939261	+	dsf	dissatisfaction	CG9019	53.1193	0.0877019	0.207398	0.422867	0.672392	0.953343	1.39404	FALSE	+	0.0877019	53.1193	-0.0363457	0.207498	-0.175162	0.860953	1	1.31193	FALSE	-	0.0363457
FBgn0015391	2L	16733617	16738388	-	glu	gluon	NA	281.982	-0.255393	0.203681	-1.25389	0.209883	0.99402	0.38049	FALSE	-	0.255393	281.982	-0.313318	0.203721	-1.53798	0.124054	0.82862	1.38031	FALSE	-	0.313318
FBgn0015393	2L	9699791	9700459	+	hoip	hoi-polloi	CG3949	153.869	-0.419	0.205656	-2.03739	0.0416113	0.347819	1.02498	FALSE	-	0.419	153.869	-0.177938	0.205708	-0.865002	0.387038	1	1.20256	FALSE	-	0.177938
FBgn0015396	3R	10350182	10361612	+	jumu	jumeau	CG4029	387.26	0.016065	0.19697	0.0815606	0.934996	1	1.33326	FALSE	+	0.016065	387.26	-0.187576	0.197091	-0.951723	0.341238	1	1.31193	FALSE	-	0.187576
FBgn0015399	2L	12817000	12822787	-	kek1	kekkon-1	CG12283	1783.66	0.201426	0.117489	1.71443	0.0864504	0.4806	1.15348	FALSE	+	0.201426	1783.66	-0.15335	0.117802	-1.30176	0.193	0.942988	1.34409	FALSE	-	0.15335
FBgn0015400	2L	11581937	11626883	+	kek2	kekkon-2	CG4977	1512.72	0.280118	0.113835	2.46073	0.0138655	0.170013	1.15348	FALSE	+	0.280118	1512.72	-0.00231051	0.114145	-0.0202419	0.98385	1	0.968399	FALSE	-	0.00231051
FBgn0015402	3R	5478390	5483906	-	ksr	kinase suppressor of ras	CG2899	1384.99	0.248711	0.0988997	2.51478	0.0119107	0.153894	1.15348	FALSE	+	0.248711	1384.99	0.0110664	0.0992631	0.111486	0.911231	1	0.968399	FALSE	+	0.0110664
FBgn0015477	2R	9167763	9177261	-	Rme-8	Receptor mediated endocytosis 8	CG8014	1072.63	0.0237036	0.0950493	0.249383	0.803065	1	1.19329	FALSE	+	0.0237036	1072.63	-0.151974	0.0954199	-1.59269	0.111231	0.808598	1.31193	FALSE	-	0.151974
FBgn0015509	2R	7916856	7921579	+	Cul1	Cullin 1	CG1877	3466.73	0.0867761	0.073491	1.18077	0.237693	0.593671	1.96576	FALSE	+	0.0867761	3466.73	-0.0252683	0.0736148	-0.343251	0.73141	1	1.38031	FALSE	-	0.0252683
FBgn0015513	3R	23781765	23801634	+	mbc	myoblast city	CG10379	1445.72	0.0963381	0.0813863	1.18371	0.236526	0.729716	1.20127	FALSE	+	0.0963381	1445.72	-0.165619	0.0818897	-2.02246	0.0431288	0.564419	1.34409	FALSE	-	0.165619
FBgn0015519	X	8276200	8367169	-	nAChRalpha3	nicotinic Acetylcholine Receptor alpha3	CG2302	1170.9	0.119429	0.152679	0.782222	0.434084	0.889126	1.19329	FALSE	+	0.119429	1170.9	0.11424	0.152693	0.748164	0.454361	1	1.3062	FALSE	+	0.11424
FBgn0015520	3R	16640205	16643112	+	nonA-l	nonA-like	CG10328	576.787	-0.0549537	0.1103	-0.498221	0.618329	0.972456	1.20127	FALSE	-	0.0549537	576.787	0.014118	0.11017	0.128147	0.898032	1	1.3062	FALSE	+	0.014118
FBgn0015521	2L	2856070	2857029	+	RpS21	Ribosomal protein S21	NA	2768.05	-0.381745	0.111468	-3.4247	0.000615473	0.0187704	1.67181	FALSE	-	0.381745	2768.05	-0.0237363	0.111251	-0.213357	0.831048	1	1.31193	FALSE	-	0.0237363
FBgn0015522	2R	17846699	17848444	+	olf186-M	olf186-M	CG14489	208.757	-0.306164	0.190336	-1.60854	0.107716	0.524045	1.17615	FALSE	-	0.306164	208.757	-0.158321	0.190129	-0.832703	0.405012	1	1.6092	FALSE	-	0.158321
FBgn0015524	2R	20883625	20903414	-	otp	orthopedia	CG10036	322.661	0.201391	0.159595	1.26189	0.206988	0.681917	1.25034	FALSE	+	0.201391	322.661	0.0935458	0.159881	0.585097	0.558482	1	1.31193	FALSE	+	0.0935458
FBgn0015527	X	21346503	21349843	-	peng	penguin	CG1685	585.572	-0.214096	0.133086	-1.60871	0.10768	0.52988	1.15348	FALSE	-	0.214096	585.572	-0.0354141	0.132811	-0.266651	0.789738	1	1.56207	FALSE	-	0.0354141
FBgn0015543	2R	11893123	11893195	+	snoRNA:Me28S-A1322		NA	22.4244	-0.111063	0.203475	-0.545831	0.585182	1	0.874124	FALSE	-	0.111063	22.4244	-0.0179306	0.203624	-0.0880577	0.929831	1	0.827004	FALSE	-	0.0179306
FBgn0015544	2R	24159384	24161503	+	spag	spaghetti	CG13570	336.968	-0.119661	0.149136	-0.802358	0.422346	0.900258	1.10495	FALSE	-	0.119661	336.968	-0.0667685	0.149097	-0.44782	0.654283	1	1.31193	FALSE	-	0.0667685
FBgn0015546	2L	14362069	14366840	+	spel1	spellchecker1	NA	277.398	-0.0569091	0.156678	-0.363222	0.716439	1	0.38049	FALSE	-	0.0569091	277.398	-0.20537	0.157137	-1.30695	0.19123	0.947194	1.31193	FALSE	-	0.20537
FBgn0015550	3L	17359682	17361811	+	tap	target of Poxn	CG7659	4.38637	-0.00801133	0.128201	-0.0624905	0.950172	1	0	FALSE	-	0.00801133	4.38637	-0.00535067	0.128188	-0.041741	0.966705	1	0.21909	FALSE	-	0.00535067
FBgn0015553	2L	18679631	18682075	-	tos	tosca	CG10387	110.401	-0.21138	0.198464	-1.06508	0.28684	0.741311	1.39404	FALSE	-	0.21138	110.401	-0.0828349	0.198495	-0.417316	0.676448	1	1.31193	FALSE	-	0.0828349
FBgn0015558	X	21328613	21339676	-	tty	tweety	CG1693	4941.16	0.201369	0.110083	1.82925	0.0673619	0.317919	1.96576	FALSE	+	0.201369	4941.16	-0.088798	0.110193	-0.805843	0.420334	1	0.968399	FALSE	-	0.088798
FBgn0015561	2R	9195205	9199870	+	unpg	unplugged	CG1650	9.98129	0.00254838	0.174604	0.0145952	0.988355	1	1.40812	FALSE	+	0.00254838	9.98129	0.0704792	0.174872	0.403033	0.686924	1	0.25531	FALSE	+	0.0704792
FBgn0015568	3R	7545733	7549124	-	alpha-Est1	alpha-Esterase-1	CG1031	186.864	-0.315201	0.208786	-1.50969	0.131123	0.588966	1.10495	FALSE	-	0.315201	186.864	-0.24897	0.208789	-1.19245	0.233085	0.946103	1.6092	FALSE	-	0.24897
FBgn0015569	3R	7486583	7493845	-	alpha-Est10	alpha-Esterase-10	CG1131	196.935	-0.336909	0.206638	-1.63043	0.103011	0.515039	1.17615	FALSE	-	0.336909	196.935	-0.379228	0.206655	-1.83507	0.0664946	0.68579	1.3062	FALSE	-	0.379228
FBgn0015570	3R	7541810	7545230	+	alpha-Est2	alpha-Esterase-2	CG2505	569.725	-0.194735	0.182211	-1.06873	0.285191	0.789147	1.15348	FALSE	-	0.194735	569.725	0.18898	0.181954	1.03861	0.298985	1	1.31193	FALSE	+	0.18898
FBgn0015571	3R	7538972	7541631	-	alpha-Est3	alpha-Esterase-3	CG1257	200.172	-0.312627	0.206828	-1.51153	0.130654	0.879833	0.38049	FALSE	-	0.312627	200.172	-0.19013	0.2068	-0.91939	0.357892	1	1.31193	FALSE	-	0.19013
FBgn0015572	3R	7536687	7538615	-	alpha-Est4	alpha-Esterase-4	CG1082	24.0326	-0.333225	0.175721	-1.89633	0.0579166	0.371786	1.25034	FALSE	-	0.333225	24.0326	-0.0922639	0.176087	-0.523969	0.6003	1	0.875969	FALSE	-	0.0922639
FBgn0015574	3R	7524567	7528777	-	alpha-Est6	alpha-Esterase-6	CG1108	2.2674	-0.0111024	0.0792596	-0.140076	0.8886	1	0	FALSE	-	0.0111024	2.2674	0.11954	0.0794456	1.50468	0.132407	1	0.181204	FALSE	+	0.11954
FBgn0015575	3R	7519563	7523753	-	alpha-Est7	alpha-Esterase-7	CG1112	1704.79	0.0358722	0.159845	0.224419	0.822431	1	1.33326	FALSE	+	0.0358722	1704.79	0.0147459	0.159852	0.0922477	0.926501	1	1.38031	FALSE	+	0.0147459
FBgn0015576	3R	7509343	7515670	-	alpha-Est8	alpha-Esterase-8	CG1121	911.888	-0.101759	0.146819	-0.693092	0.488252	0.920917	1.15348	FALSE	-	0.101759	911.888	0.0979344	0.146643	0.667842	0.504235	1	1.31193	FALSE	+	0.0979344
FBgn0015577	3R	7493921	7505098	-	alpha-Est9	alpha-Esterase-9	CG1128	1784.67	0.0592022	0.100058	0.591677	0.554067	0.942638	1.20127	FALSE	+	0.0592022	1784.67	-0.0309999	0.100188	-0.309416	0.757005	1	1.34409	FALSE	-	0.0309999
FBgn0015582	2R	11290994	11293174	-	dare	defective in the avoidance of repellents	CG12390	383.466	0.0218589	0.138598	0.157714	0.874682	1	1.33326	FALSE	+	0.0218589	383.466	-0.0483578	0.138822	-0.348345	0.727581	1	1.3062	FALSE	-	0.0483578
FBgn0015584	2R	16749803	16750335	-	Acp53Ea	Accessory gland protein 53Ea	CG8622	4.26455	-0.0669124	0.11937	-0.560545	0.575108	1	0	FALSE	-	0.0669124	4.26455	-0.0283465	0.119459	-0.237291	0.812431	1	0.186933	FALSE	-	0.0283465
FBgn0015585	3L	3815839	3816354	-	Acp63F	Accessory gland protein 63F	CG10852	5.60789	0.105381	0.144951	0.727011	0.467219	1	0	FALSE	+	0.105381	5.60789	0.106879	0.144917	0.737522	0.460805	1	0.181204	FALSE	+	0.106879
FBgn0015589	3R	28832301	28844748	-	Apc	APC-like	CG1451	3684.55	0.485655	0.0691245	7.02581	2.12834e-12	1.77298e-09	1.25034	TRUE	+	0.485655	3684.55	-0.141159	0.0696789	-2.02585	0.0427803	0.570142	1.31193	FALSE	-	0.141159
FBgn0015591	3R	24760530	24765071	-	AstA	Allatostatin A	CG13633	1891.59	0.139627	0.126017	1.108	0.267862	0.73428	1.33326	FALSE	+	0.139627	1891.59	0.371766	0.12588	2.95333	0.00314363	0.147455	1.3062	FALSE	+	0.371766
FBgn0015600	2L	3068345	3144786	-	toc	toucan	CG9660	4232.77	0.222989	0.0882212	2.52762	0.011484	0.0985999	2.25	FALSE	+	0.222989	4232.77	-0.102774	0.0884199	-1.16234	0.245097	0.991089	1.3062	FALSE	-	0.102774
FBgn0015602	2R	14770469	14772630	+	BEAF-32	Boundary element-associated factor of 32kD	CG10159	625.228	-0.0274581	0.111045	-0.24727	0.8047	1	1.25034	FALSE	-	0.0274581	625.228	0.183664	0.110578	1.66094	0.0967254	0.771029	1.34409	FALSE	+	0.183664
FBgn0015609	2L	17647053	17778340	-	CadN	Cadherin-N	CG7100	2372.86	0.076934	0.112514	0.683771	0.49412	0.908237	1.25034	FALSE	+	0.076934	2372.86	0.202584	0.112457	1.80143	0.0716351	0.774379	0.968399	FALSE	+	0.202584
FBgn0015614	2R	7786010	7789053	+	CanB2	Calcineurin B2	CG11217	1438.9	-0.0544541	0.087729	-0.620707	0.534792	0.91107	1.33326	FALSE	-	0.0544541	1438.9	0.125811	0.0874869	1.43805	0.150418	0.8873	1.3062	FALSE	+	0.125811
FBgn0015615	X	16588996	16593439	-	SMC3	Structural maintenance of chromosomes 3	CG9802	1082.4	0.111006	0.106475	1.04256	0.297152	0.792149	1.19329	FALSE	+	0.111006	1082.4	-0.137837	0.106909	-1.28929	0.197296	0.996914	0.968399	FALSE	-	0.137837
FBgn0015618	3L	9837080	9838670	-	Cdk8	Cyclin-dependent kinase 8	CG10572	85.5204	-0.103259	0.200478	-0.515065	0.606508	0.965439	1.20139	FALSE	-	0.103259	85.5204	-0.0717274	0.200445	-0.35784	0.720463	1	1.38031	FALSE	-	0.0717274
FBgn0015621	2L	819964	821209	+	Clp	Clipper	CG3642	82.5055	-0.0701803	0.206449	-0.33994	0.733901	1	1.20139	FALSE	-	0.0701803	82.5055	0.00865656	0.206396	0.0419415	0.966545	1	1.38031	FALSE	+	0.00865656
FBgn0015622	3R	29315254	29319644	-	Cnx99A	Calnexin 99A	CG11958	3980.43	0.034947	0.0738842	0.472997	0.636215	0.823495	2.25	FALSE	+	0.034947	3980.43	0.139946	0.0738348	1.8954	0.0580399	0.642524	1.34409	FALSE	+	0.139946
FBgn0015623	2L	6338836	6346280	+	Cpr	Cytochrome P450 reductase	NA	3490.11	-0.270224	0.132848	-2.03408	0.0419438	0.266069	1.67181	FALSE	-	0.270224	3490.11	-0.263773	0.132856	-1.98541	0.0470983	0.67361	0.968399	FALSE	-	0.263773
FBgn0015625	3R	24867934	24870816	-	CycB3	Cyclin B3	CG5814	144.585	-0.195447	0.1205	-1.62196	0.104811	0.547839	1.02498	FALSE	-	0.195447	144.585	-0.0973569	0.120506	-0.807904	0.419146	1	1.20256	FALSE	-	0.0973569
FBgn0015663	2L	3619097	3621573	+	Dot	Dorothy	CG2788	101.806	-0.144057	0.203413	-0.708201	0.478821	0.946637	1.02498	FALSE	-	0.144057	101.806	-0.127477	0.203409	-0.626701	0.530855	1	1.3062	FALSE	-	0.127477
FBgn0015664	2L	9964147	9967229	-	Dref	DNA replication-related element factor	CG5838	853.748	0.0960482	0.0984331	0.975771	0.329178	0.826099	1.15348	FALSE	+	0.0960482	853.748	0.0105586	0.0986808	0.106998	0.914791	1	1.3062	FALSE	+	0.0105586
FBgn0015714	2R	14873953	14875739	+	Cyp6a17	Cytochrome P450-6a17	CG10241	107.636	-0.664542	0.20473	-3.24595	0.00117061	0.0381094	1.02498	FALSE	-	0.664542	107.636	-0.527437	0.204776	-2.57568	0.0100044	0.270998	1.38031	FALSE	-	0.527437
FBgn0015721	2R	21101928	21123704	+	ktub	king tubby	CG9398	412.975	0.201035	0.154946	1.29745	0.194475	0.681301	1.17615	FALSE	+	0.201035	412.975	0.121406	0.15513	0.782604	0.43386	1	1.6092	FALSE	+	0.121406
FBgn0015737	3R	27288769	27291592	+	Hmu	Hemomucin	CG3373	1892.1	0.00323987	0.0947427	0.0341965	0.97272	1	1.19329	FALSE	+	0.00323987	1892.1	0.0214469	0.0947673	0.226312	0.820959	1	1.38031	FALSE	+	0.0214469
FBgn0015754	2R	16178826	16185103	+	Lis-1	Lissencephaly-1	CG8440	7065.98	0.11849	0.0804775	1.47233	0.140931	0.44176	2.19951	FALSE	+	0.11849	7065.98	0.0544647	0.0805175	0.676433	0.498766	1	1.34409	FALSE	+	0.0544647
FBgn0015756	2L	11002758	11004189	-	RpL9	Ribosomal protein L9	NA	8371.55	-0.174664	0.0988719	-1.76657	0.0773008	0.318283	2.25	FALSE	-	0.174664	8371.55	-0.0923513	0.0988559	-0.934201	0.3502	1	1.34409	FALSE	-	0.0923513
FBgn0015765	3R	24150416	24152321	-	p38a	p38a MAP kinase	NA	137.019	-0.379727	0.203125	-1.86942	0.0615643	0.429116	1.02498	FALSE	-	0.379727	137.019	-0.226382	0.203016	-1.11509	0.264811	0.992424	1.38031	FALSE	-	0.226382
FBgn0015766	3L	5566919	5577348	-	Msr-110	Msr-110	CG10596	21163.8	0.244323	0.109535	2.23055	0.0257107	0.196335	1.67181	FALSE	+	0.244323	21163.8	0.266716	0.109535	2.43499	0.0148923	0.404046	0.968399	FALSE	+	0.266716
FBgn0015772	2L	18957732	18968744	-	Nak	Numb-associated kinase	NA	3169.26	0.151703	0.0742869	2.04212	0.0411397	0.222755	2.19951	FALSE	+	0.151703	3169.26	-0.0214218	0.0744799	-0.287619	0.773639	1	1.31193	FALSE	-	0.0214218
FBgn0015773	X	14604012	14653928	-	NetA	Netrin-A	CG18657	147.595	-0.334582	0.208093	-1.60785	0.107868	0.55545	1.02498	FALSE	-	0.334582	147.595	-0.432788	0.208124	-2.07947	0.037574	0.490608	1.6092	FALSE	-	0.432788
FBgn0015774	X	14686038	14749376	-	NetB	Netrin-B	CG10521	2033.21	0.117844	0.12796	0.92094	0.357082	0.839673	1.19329	FALSE	+	0.117844	2033.21	0.109989	0.127982	0.859412	0.390113	1	0.968399	FALSE	+	0.109989
FBgn0015776	2L	6778555	6786861	-	nrv1	nervana 1	CG9258	888.313	-0.216507	0.202591	-1.06869	0.285209	0.752559	1.33326	FALSE	-	0.216507	888.313	-0.139872	0.202585	-0.690434	0.489921	1	1.31193	FALSE	-	0.139872
FBgn0015777	2L	6789770	6798862	-	nrv2	nervana 2	CG9261	16035.1	0.153522	0.0950342	1.61544	0.106215	0.440693	1.67181	FALSE	+	0.153522	16035.1	0.268713	0.0950278	2.82773	0.00468795	0.186983	1.34409	FALSE	+	0.268713
FBgn0015778	3R	13647004	13654527	+	rin	rasputin	CG9412	2390.46	-0.218955	0.16188	-1.35258	0.17619	0.49558	2.19951	FALSE	-	0.218955	2390.46	-0.111054	0.161855	-0.686133	0.492629	1	1.31193	FALSE	-	0.111054
FBgn0015781	3R	19028931	19030159	+	P5cr	Pyrroline 5-carboyxlate reductase	CG6009	541.437	-0.0297626	0.133443	-0.223036	0.823507	1	1.33326	FALSE	-	0.0297626	541.437	-0.0583423	0.133532	-0.436916	0.662172	1	1.56207	FALSE	-	0.0583423
FBgn0015789	X	20251338	20254691	+	Rab10	Rab10	CG17060	1764.77	-0.140454	0.123765	-1.13484	0.256443	0.722685	1.33326	FALSE	-	0.140454	1764.77	-0.24511	0.123875	-1.97868	0.0478517	0.595621	1.3062	FALSE	-	0.24511
FBgn0015790	3R	21111408	21116146	+	Rab11	Rab11	NA	3222.15	-0.0985232	0.082143	-1.19941	0.230368	0.709442	1.25034	FALSE	-	0.0985232	3222.15	0.00740992	0.0820839	0.0902725	0.928071	1	1.38031	FALSE	+	0.00740992
FBgn0015791	2L	14355145	14358764	+	Rab14	Rab14	CG4212	2040.95	0.108187	0.106864	1.01238	0.311357	0.811845	1.15348	FALSE	+	0.108187	2040.95	0.182694	0.106824	1.71023	0.0872235	0.743751	1.34409	FALSE	+	0.182694
FBgn0015793	3L	8297018	8298506	+	Rab19	Rab19	CG7062	307.635	-0.0883658	0.13128	-0.673108	0.500879	0.920917	1.19329	FALSE	-	0.0883658	307.635	-0.0490067	0.131135	-0.373713	0.708618	1	1.3062	FALSE	-	0.0490067
FBgn0015794	X	5670827	5671812	-	Rab18	Rab18	NA	559.71	-0.0736678	0.159632	-0.461484	0.644451	0.987056	1.20127	FALSE	-	0.0736678	559.71	-0.154401	0.159767	-0.966413	0.333838	1	1.31193	FALSE	-	0.154401
FBgn0015795	3R	23993008	23995452	+	Rab7	Rab7	CG5915	3149.07	-0.0734863	0.0851504	-0.863018	0.388128	0.730022	1.96576	FALSE	-	0.0734863	3149.07	0.00412708	0.085118	0.0484866	0.961328	1	0.968399	FALSE	+	0.00412708
FBgn0015797	2L	12107221	12109116	-	Rab6	Rab6	CG6601	728.795	-0.205371	0.13221	-1.55337	0.120335	0.535648	1.25034	FALSE	-	0.205371	728.795	-0.0397241	0.131991	-0.300961	0.763444	1	1.31193	FALSE	-	0.0397241
FBgn0015799	X	797090	801479	-	Rbf	Retinoblastoma-family protein	CG7413	1111.16	0.108532	0.101675	1.06743	0.285776	0.778402	1.20127	FALSE	+	0.108532	1111.16	-0.0196881	0.101944	-0.193127	0.84686	1	0.968399	FALSE	-	0.0196881
FBgn0015801	2R	24788008	24793410	-	Reg-5	Rhythmically expressed gene 5	CG2928	330.324	0.259533	0.13051	1.98861	0.0467445	0.341843	1.19329	FALSE	+	0.259533	330.324	0.13884	0.130824	1.06127	0.288565	1	1.3062	FALSE	+	0.13884
FBgn0015803	2L	20350434	20365254	+	RtGEF	Rho-type guanine nucleotide exchange factor	CG10043	959.326	0.120363	0.100089	1.20255	0.22915	0.707512	1.25034	FALSE	+	0.120363	959.326	-0.0472037	0.100458	-0.469886	0.638437	1	1.3062	FALSE	-	0.0472037
FBgn0015805	3L	4626734	4629467	+	HDAC1	Histone deacetylase 1	CG7471	900.493	-0.206225	0.146389	-1.40875	0.15891	0.616683	1.20127	FALSE	-	0.206225	900.493	-0.174566	0.146387	-1.1925	0.233065	0.980868	1.31193	FALSE	-	0.174566
FBgn0015808	2L	18831229	18833630	+	ScpX	Sterol carrier protein X-related thiolase	CG17320	1132.24	-0.00215307	0.13563	-0.0158746	0.987334	1	1.25034	FALSE	-	0.00215307	1132.24	0.0383205	0.135608	0.282583	0.777496	1	1.38031	FALSE	+	0.0383205
FBgn0015818	X	6255822	6257596	+	Spx	Spliceosomal protein on the X	CG3780	176.41	-0.0256575	0.187102	-0.137131	0.890927	1	0.38049	FALSE	-	0.0256575	176.41	0.00131373	0.187095	0.00702173	0.994398	1	1.20256	FALSE	+	0.00131373
FBgn0015828	3L	11682038	11683805	+	TfIIEalpha	Transcription factor IIEalpha	NA	343.881	-0.141267	0.136412	-1.03559	0.300395	0.80005	1.17615	FALSE	-	0.141267	343.881	0.0104936	0.136017	0.077149	0.938505	1	1.20256	FALSE	+	0.0104936
FBgn0015829	3L	4287038	4288349	+	TfIIEbeta	Transcription factor IIEbeta	CG1276	267.887	0.033734	0.140917	0.239388	0.810805	1	1.25034	FALSE	+	0.033734	267.887	0.0620823	0.140871	0.440704	0.659427	1	1.38031	FALSE	+	0.0620823
FBgn0015831	3R	7528864	7530241	-	Rtnl2	Rtnl2	CG1279	1.37432	-0.0142628	0.0803403	-0.17753	0.859092	1	0	FALSE	-	0.0142628	1.37432	-0.012834	0.0803476	-0.159731	0.873093	1	0.186933	FALSE	-	0.012834
FBgn0015834	2L	4966367	4967775	-	eIF3i	eukaryotic translation initiation factor 3 subunit i	CG8882	2393.35	0.0213493	0.0962194	0.221881	0.824406	1	1.25034	FALSE	+	0.0213493	2393.35	-0.0798392	0.0963326	-0.828788	0.407225	1	1.34409	FALSE	-	0.0798392
FBgn0015838	2R	9103238	9106796	+	Vang	Van Gogh	CG8075	402.349	0.039204	0.151171	0.259336	0.795376	1	1.33326	FALSE	+	0.039204	402.349	0.0702882	0.151153	0.465013	0.641922	1	1.31193	FALSE	+	0.0702882
FBgn0015872	2R	11411203	11429645	-	Drip	Drip	NA	366.868	-0.164135	0.159447	-1.02941	0.303289	0.768032	1.33326	FALSE	-	0.164135	366.868	-0.054198	0.159266	-0.340298	0.733632	1	1.38031	FALSE	-	0.054198
FBgn0015903	2R	23564891	23599526	+	apt	apontic	CG5393	364.37	-0.161478	0.199583	-0.809075	0.418472	0.871657	1.25034	FALSE	-	0.161478	364.37	-0.125797	0.199585	-0.630294	0.528503	1	1.3062	FALSE	-	0.125797
FBgn0015904	3L	12580672	12596018	+	ara	araucan	CG10571	164.054	0.238369	0.203006	1.1742	0.240315	1	0.38049	FALSE	+	0.238369	164.054	0.0884537	0.203129	0.435456	0.663232	1	1.38031	FALSE	+	0.0884537
FBgn0015905	2L	1077948	1080803	+	ast	asteroid	CG4426	185.443	-0.0866661	0.161333	-0.537187	0.591138	1	1.02498	FALSE	-	0.0866661	185.443	-0.100707	0.161455	-0.623745	0.532795	1	1.31193	FALSE	-	0.100707
FBgn0015919	3L	12609631	12621798	+	caup	caupolican	CG10605	277.946	0.194098	0.190548	1.01863	0.308378	1	0.38049	FALSE	+	0.194098	277.946	-0.00467071	0.190776	-0.0244827	0.980468	1	1.38031	FALSE	-	0.00467071
FBgn0015924	2L	448254	453024	-	crq	croquemort	NA	2209.19	-0.0495669	0.0807978	-0.613468	0.539567	0.786186	2.19951	FALSE	-	0.0495669	2209.19	-0.00988161	0.0807666	-0.122348	0.902624	1	0.968399	FALSE	-	0.00988161
FBgn0015925	2R	16264652	16266959	+	csul	capsuleen	NA	181.667	-0.222227	0.19007	-1.16919	0.242329	0.741648	1.17615	FALSE	-	0.222227	181.667	0.10583	0.189626	0.558095	0.576779	1	1.3062	FALSE	+	0.10583
FBgn0015926	X	15328342	15331002	+	dah	discontinuous actin hexagon	CG6157	39.0845	-0.209925	0.117346	-1.78894	0.0736249	0.423396	1.25034	FALSE	-	0.209925	39.0845	-0.056979	0.117383	-0.485409	0.627386	1	0.721299	FALSE	-	0.056979
FBgn0015929	2R	7496702	7500145	-	dpa	disc proliferation abnormal	CG1616	159.436	-0.458451	0.192271	-2.38439	0.0171074	0.183208	1.25034	FALSE	-	0.458451	159.436	-0.290782	0.192312	-1.51204	0.130525	0.871062	1.20256	FALSE	-	0.290782
FBgn0015946	3L	18302719	18304417	-	grim	grim	NA	84.2751	0.0606957	0.208344	0.291325	0.770803	1	1.20139	FALSE	+	0.0606957	84.2751	0.0739553	0.208343	0.354969	0.722613	1	1.6092	FALSE	+	0.0739553
FBgn0015949	2R	19663919	19669832	-	hrg	hiiragi	NA	2941.3	0.0856865	0.0748652	1.14454	0.252399	0.6554	1.67181	FALSE	+	0.0856865	2941.3	-0.0148866	0.0749944	-0.198503	0.842651	1	1.38031	FALSE	-	0.0148866
FBgn0016013	3L	4072032	4073954	-	Faa	Fumarylacetoacetase	CG14993	122.715	0.0578051	0.200986	0.287608	0.773647	1	1.25034	FALSE	+	0.0578051	122.715	0.257317	0.200765	1.28168	0.199954	0.977299	1.20256	FALSE	+	0.257317
FBgn0016031	3L	5343619	5355923	-	lama	lamina ancestor	CG10645	1198.91	-0.0578935	0.110304	-0.524853	0.599686	0.962433	1.20127	FALSE	-	0.0578935	1198.91	-0.243071	0.110609	-2.19757	0.0279799	0.478342	1.3062	FALSE	-	0.243071
FBgn0016032	2R	7049238	7051964	+	lbm	late bloomer	CG2374	142.124	0.107954	0.19352	0.557841	0.576953	0.996974	1.02498	FALSE	+	0.107954	142.124	0.0359217	0.19363	0.185517	0.852824	1	1.6092	FALSE	+	0.0359217
FBgn0016034	3L	22721203	22726234	+	mael	maelstrom	CG11254	100.623	-0.200583	0.207794	-0.965299	0.334395	0.864672	1.02498	FALSE	-	0.200583	100.623	-0.103737	0.207806	-0.499201	0.617638	1	1.20256	FALSE	-	0.103737
FBgn0016036	3L	7244388	7245383	+	mei-P22	meiotic P22	CG14827	1.16044	-0.0118063	0.0556091	-0.21231	0.831866	1	0	FALSE	-	0.0118063	1.16044	0.0206274	0.0556215	0.370853	0.710747	1	0.186933	FALSE	+	0.0206274
FBgn0016038	X	621530	623051	+	Vsp37A	Vacuolar protein sorting 37A	NA	910.33	-0.0107316	0.145249	-0.0738839	0.941103	1	1.15348	FALSE	-	0.0107316	910.33	0.159551	0.145098	1.09961	0.271501	0.997294	1.3062	FALSE	+	0.159551
FBgn0016041	X	7736893	7739978	+	Tom40	Translocase of outer membrane 40	CG12157	1251.32	-0.0433279	0.116832	-0.370858	0.710743	1	1.19329	FALSE	-	0.0433279	1251.32	0.104408	0.116706	0.894622	0.370989	1	0.968399	FALSE	+	0.104408
FBgn0016047	2R	11310335	11318676	-	nompA	no mechanoreceptor potential A	CG13207	19.8935	-0.0249128	0.200147	-0.124473	0.900941	1	0.874124	FALSE	-	0.0249128	19.8935	-0.0729462	0.200038	-0.364662	0.715364	1	0.738706	FALSE	-	0.0729462
FBgn0016053	2R	22330200	22332813	+	pgc	polar granule component	CG32885	150.123	-0.377243	0.191974	-1.96508	0.0494055	0.343207	1.25034	FALSE	-	0.377243	150.123	-0.124983	0.192044	-0.650805	0.515172	1	1.31193	FALSE	-	0.124983
FBgn0016054	2L	20643351	20645791	-	phr6-4	(6-4)-photolyase	CG2488	83.6139	-0.154415	0.207168	-0.745361	0.456054	0.889126	1.25034	FALSE	-	0.154415	83.6139	0.10576	0.207244	0.510318	0.609829	1	1.6092	FALSE	+	0.10576
FBgn0016059	2R	17672839	17683499	-	Sema1b	Semaphorin 1b	NA	1259	-0.00566497	0.105417	-0.0537387	0.957143	1	1.25034	FALSE	-	0.00566497	1259	-0.0887063	0.105582	-0.840162	0.400818	1	0.968399	FALSE	-	0.0887063
FBgn0016061	3R	27375088	27437482	-	side	sidestep	CG31062	2013.38	0.309278	0.108354	2.85433	0.00431272	0.0775472	1.25034	FALSE	+	0.309278	2013.38	0.0695119	0.108575	0.640222	0.522028	1	0.968399	FALSE	+	0.0695119
FBgn0016070	3L	8990317	8997989	-	smg	smaug	CG5263	1397.66	-0.219365	0.19844	-1.10545	0.268967	0.764003	1.20127	FALSE	-	0.219365	1397.66	-0.118663	0.198442	-0.597975	0.549856	1	1.34409	FALSE	-	0.118663
FBgn0016075	2L	5012144	5028191	-	vkg	viking	NA	4821.97	0.286605	0.110288	2.5987	0.00935771	0.0872609	2.25	FALSE	+	0.286605	4821.97	0.07397	0.110363	0.670243	0.502703	1	1.31193	FALSE	+	0.07397
FBgn0016076	2L	5288944	5311223	+	vri	vrille	CG14029	486.888	-0.758698	0.138092	-5.49416	3.92581e-08	1.48025e-05	1.10495	TRUE	-	0.758698	486.888	-0.178911	0.136751	-1.3083	0.190773	0.932916	1.38031	FALSE	-	0.178911
FBgn0016078	2R	9400531	9413463	-	wun	wunen	CG8804	1071.58	-0.0293325	0.118203	-0.248154	0.804015	1	1.15348	FALSE	-	0.0293325	1071.58	-0.130228	0.11838	-1.10008	0.271296	0.997167	1.31193	FALSE	-	0.130228
FBgn0016080	X	17151231	17154592	-	xmas-1	xmas-1	CG32561	72.8774	-0.0209979	0.203413	-0.103228	0.917782	1	1.02498	FALSE	-	0.0209979	72.8774	0.0170692	0.203399	0.0839201	0.93312	1	1.6092	FALSE	+	0.0170692
FBgn0016081	3L	9631834	9679103	-	fry	furry	CG32045	1939.09	0.266303	0.0805389	3.30652	0.000944632	0.0311657	1.19329	FALSE	+	0.266303	1939.09	-0.239778	0.0812452	-2.95129	0.0031645	0.143135	1.38031	FALSE	-	0.239778
FBgn0016119	3R	23355220	23356064	-	ATPsynCF6	ATP synthase, coupling factor 6	CG4412	2303.52	-0.156957	0.108467	-1.44704	0.147886	0.481571	1.96576	FALSE	-	0.156957	2303.52	-0.0890535	0.108406	-0.821483	0.411371	1	1.31193	FALSE	-	0.0890535
FBgn0016120	3R	19095000	19096271	+	ATPsynD	ATP synthase, subunit D	CG6030	3014.39	0.00698471	0.102516	0.0681326	0.94568	0.952856	1.96576	FALSE	+	0.00698471	3014.39	-0.0354594	0.102556	-0.345758	0.729525	1	1.3062	FALSE	-	0.0354594
FBgn0016122	2L	8521933	8525740	+	Acer	Angiotensin-converting enzyme-related	CG10593	1812.04	0.084111	0.146251	0.575115	0.565213	0.94934	1.19329	FALSE	+	0.084111	1812.04	0.0548767	0.146266	0.375185	0.707523	1	0.968399	FALSE	+	0.0548767
FBgn0016123	3R	31048929	31052540	+	Alp4	Alkaline phosphatase 4	CG1462	1666.28	0.225644	0.0841882	2.68023	0.0073571	0.111958	1.20127	FALSE	+	0.225644	1666.28	0.329486	0.0840778	3.91882	8.89817e-05	0.0155337	0.968399	FALSE	+	0.329486
FBgn0016126	4	445504	453947	+	CaMKI	Calcium/calmodulin-dependent protein kinase I	CG1495	9293.92	0.0790034	0.100936	0.782709	0.433798	0.88187	1.25034	FALSE	+	0.0790034	9293.92	0.0477639	0.10095	0.473145	0.63611	1	1.38031	FALSE	+	0.0477639
FBgn0016131	2R	16579470	16585448	+	Cdk4	Cyclin-dependent kinase 4	NA	146.127	-0.151359	0.193452	-0.782412	0.433972	0.920917	1.02498	FALSE	-	0.151359	146.127	0.0650346	0.19314	0.336722	0.736326	1	1.3062	FALSE	+	0.0650346
FBgn0016641	2R	21619321	21624446	-	PTP-ER	Protein tyrosine phosphatase-ERK/Enhancer of Ras1	CG9856	1256.73	0.336805	0.0917682	3.67017	0.000242385	0.0124529	1.25034	FALSE	+	0.336805	1256.73	-0.0211331	0.0924086	-0.228692	0.819109	1	0.968399	FALSE	-	0.0211331
FBgn0016650	3R	17725777	17733207	+	Lgr1	Leucine-rich repeat-containing G protein-coupled receptor 1	CG7665	464.061	0.159509	0.123482	1.29175	0.196442	0.684145	1.17615	FALSE	+	0.159509	464.061	-0.000230861	0.123966	-0.00186229	0.998514	1	1.3062	FALSE	-	0.000230861
FBgn0016660	2L	5404280	5416593	+	H15	H15	NA	34.3215	0.115237	0.198539	0.580422	0.56163	1	0.704137	FALSE	+	0.115237	34.3215	0.0192408	0.198383	0.0969881	0.922736	1	0.738706	FALSE	+	0.0192408
FBgn0016672	3R	13958789	13960474	+	Ipp	Inositol polyphosphate 1-phosphatase	CG3028	1920.76	0.0929617	0.135517	0.68598	0.492726	0.892202	1.33326	FALSE	+	0.0929617	1920.76	0.0620004	0.135545	0.457415	0.647373	1	0.968399	FALSE	+	0.0620004
FBgn0016675	2L	19417447	19418274	+	Lectin-galC1	Galactose-specific C-type lectin	CG9976	10.5004	-0.204468	0.158689	-1.28848	0.197579	0.820468	0.704137	FALSE	-	0.204468	10.5004	-0.209485	0.158652	-1.3204	0.1867	1	0.25531	FALSE	-	0.209485
FBgn0016684	2R	14842720	14845874	-	NaPi-T	Na[+]-dependent inorganic phosphate cotransporter	CG10207	127.384	-0.121144	0.186245	-0.650457	0.515397	0.964548	1.02498	FALSE	-	0.121144	127.384	0.468948	0.186441	2.51526	0.0118944	0.31045	1.31193	FALSE	+	0.468948
FBgn0016685	3R	30004785	30010352	+	Nlp	Nucleoplasmin	CG7917	819.202	-0.375264	0.180666	-2.07712	0.0377908	0.303599	1.20127	FALSE	-	0.375264	819.202	-0.206974	0.180602	-1.14603	0.251785	0.992424	1.3062	FALSE	-	0.206974
FBgn0016687	2R	24558967	24561087	-	Nurf-38	Nucleosome remodeling factor - 38kD	NA	1927.64	-0.0491375	0.101217	-0.485468	0.627345	0.948466	1.33326	FALSE	-	0.0491375	1927.64	0.151008	0.101031	1.49468	0.134999	0.857923	1.3062	FALSE	+	0.151008
FBgn0016691	3R	15265591	15266690	+	ATPsynO	ATP synthase, oligomycin sensitivity conferring protein	CG4307	2606.28	-0.0391459	0.102465	-0.38204	0.702432	0.996866	1.25034	FALSE	-	0.0391459	2606.28	0.0170314	0.102428	0.166276	0.86794	1	1.31193	FALSE	+	0.0170314
FBgn0016693	3R	12697322	12704875	+	Past1	Putative Achaete Scute Target 1	CG6148	1534.75	-0.0837147	0.104262	-0.802928	0.422016	0.858628	1.33326	FALSE	-	0.0837147	1534.75	0.0162939	0.10418	0.156401	0.875717	1	1.3062	FALSE	+	0.0162939
FBgn0016694	3L	7811458	7867369	-	Pdp1	PAR-domain protein 1	CG17888	4325.57	-0.0708694	0.109448	-0.647519	0.517296	0.775107	2.19951	FALSE	-	0.0708694	4325.57	0.0140771	0.109419	0.128653	0.897632	1	1.38031	FALSE	+	0.0140771
FBgn0016696	3L	20771528	20776931	+	Pitslre	Pitslre	CG4268	12905.2	0.188138	0.0788872	2.38489	0.017084	0.152989	1.67181	FALSE	+	0.188138	12905.2	-0.098962	0.0789547	-1.2534	0.210059	0.977299	1.3062	FALSE	-	0.098962
FBgn0016697	2R	17412767	17413769	+	Prosalpha5	Proteasome alpha5 subunit	CG10938	624.077	-0.208428	0.164519	-1.2669	0.205192	0.689524	1.20127	FALSE	-	0.208428	624.077	-0.154307	0.164483	-0.938136	0.348175	1	1.31193	FALSE	-	0.154307
FBgn0016698	2L	3377002	3378590	+	Ptpa	Phosphotyrosyl phosphatase activator	NA	436.357	0.0039672	0.133232	0.0297766	0.976245	1	1.25034	FALSE	+	0.0039672	436.357	0.0921771	0.133078	0.692656	0.488525	1	1.3062	FALSE	+	0.0921771
FBgn0016701	2R	17573462	17574979	+	Rab4	Rab4	NA	1739.98	0.055682	0.120379	0.462555	0.643683	0.987976	1.19329	FALSE	+	0.055682	1739.98	0.0801808	0.120379	0.666069	0.505367	1	1.38031	FALSE	+	0.0801808
FBgn0016715	3L	605165	606569	-	Reg-2	Rhythmically expressed gene 2	CG3200	219.614	-0.368631	0.164544	-2.24031	0.0250705	0.24002	1.17615	FALSE	-	0.368631	219.614	0.0768872	0.163184	0.471167	0.637521	1	1.31193	FALSE	+	0.0768872
FBgn0016726	2R	21293768	21294404	+	RpL29	Ribosomal protein L29	CG10071	5085.91	-0.299543	0.141562	-2.11599	0.0343457	0.213918	1.96576	FALSE	-	0.299543	5085.91	-0.2024	0.141546	-1.42993	0.152738	0.876463	1.38031	FALSE	-	0.2024
FBgn0016754	3R	23894174	23922973	-	sba	six-banded	CG13598	1694.1	0.284981	0.0794679	3.58612	0.000335636	0.0161476	1.19329	FALSE	+	0.284981	1694.1	-0.0524118	0.0800222	-0.654966	0.51249	1	1.38031	FALSE	-	0.0524118
FBgn0016756	3L	5752973	5761886	+	Usp47	Ubiquitin specific protease 47	CG5486	2441.66	0.153871	0.112341	1.36967	0.17079	0.626032	1.25034	FALSE	+	0.153871	2441.66	-0.172791	0.112575	-1.5349	0.124808	0.843301	1.31193	FALSE	-	0.172791
FBgn0016762	2R	23694003	23695232	+	angel	angel	CG12273	143.509	-0.0678199	0.174284	-0.389133	0.697178	0.96294	1.39404	FALSE	-	0.0678199	143.509	-0.0812402	0.174321	-0.466039	0.641188	1	1.20256	FALSE	-	0.0812402
FBgn0016794	3L	2589414	2595590	+	dos	daughter of sevenless	CG1044	604.023	0.0913516	0.143419	0.636956	0.524154	0.929499	1.19329	FALSE	+	0.0913516	604.023	-0.00999007	0.143628	-0.0695553	0.944548	1	1.31193	FALSE	-	0.00999007
FBgn0016797	3L	19140975	19235373	-	fz2	frizzled 2	CG9739	1800.09	0.0911147	0.0957888	0.951204	0.341501	0.837108	1.15348	FALSE	+	0.0911147	1800.09	0.105361	0.095793	1.09989	0.271382	0.997294	1.3062	FALSE	+	0.105361
FBgn0016917	3R	20535323	20552311	-	Stat92E	Signal-transducer and activator of transcription protein at 92E	CG4257	4188.86	-0.0649742	0.0745726	-0.871288	0.383597	0.695412	2.19951	FALSE	-	0.0649742	4188.86	0.0907535	0.0744873	1.21838	0.223081	0.977299	1.31193	FALSE	+	0.0907535
FBgn0016919	2L	21578292	21589423	-	nompB	no mechanoreceptor potential B	CG12548	43.5055	-0.0727421	0.207979	-0.349758	0.726521	1	0.874124	FALSE	-	0.0727421	43.5055	0.123389	0.208067	0.593027	0.553163	1	0.25531	FALSE	+	0.123389
FBgn0016920	2L	5346200	5365760	+	nompC	no mechanoreceptor potential C	CG11020	49.434	-0.0220215	0.208214	-0.105764	0.91577	1	1.39404	FALSE	-	0.0220215	49.434	-0.160021	0.20813	-0.768854	0.44198	1	1.38031	FALSE	-	0.160021
FBgn0016926	2L	1114654	1128953	-	Pino	Pinocchio	CG4710	2933.67	0.166849	0.10331	1.61503	0.106305	0.440693	1.67181	FALSE	+	0.166849	2933.67	-0.0533987	0.103461	-0.516126	0.605766	1	1.34409	FALSE	-	0.0533987
FBgn0016930	2L	14184478	14234126	-	Dyrk2	Dual-specificity tyrosine phosphorylation-regulated kinase 2	CG4551	2708.5	0.164518	0.0903014	1.82188	0.0684732	0.407223	1.25034	FALSE	+	0.164518	2708.5	-0.0164526	0.0904787	-0.181839	0.855709	1	1.31193	FALSE	-	0.0164526
FBgn0016970	2R	9399080	9399899	+	l(2)k10201	lethal (2) k10201	CG13951	157.336	-0.158467	0.183884	-0.861778	0.38881	0.853793	1.25034	FALSE	-	0.158467	157.336	0.00290008	0.18355	0.0158	0.987394	1	1.20256	FALSE	+	0.00290008
FBgn0016974	X	6361496	6363310	-	swaPsi	swallow pseudogene	CR32747	5.67146	-0.0021577	0.121056	-0.0178239	0.985779	1	0	FALSE	-	0.0021577	5.67146	-0.0645476	0.120859	-0.534074	0.59329	1	0.21909	FALSE	-	0.0645476
FBgn0016975	X	22980722	23004648	-	stnB	stoned B	CG12473	14511.1	0.338218	0.105845	3.1954	0.00139637	0.0275068	2.25	FALSE	+	0.338218	14511.1	-0.0123946	0.10589	-0.117051	0.906819	1	1.38031	FALSE	-	0.0123946
FBgn0016976	X	22980722	23004648	-	stnA	stoned A	NA	14511.1	0.338218	0.105845	3.1954	0.00139637	0.0275068	2.25	FALSE	+	0.338218	14511.1	-0.0123946	0.10589	-0.117051	0.906819	1	1.3062	FALSE	-	0.0123946
FBgn0016977	2L	159032	203397	+	spen	split ends	CG18497	4113.84	0.0530372	0.0919385	0.576876	0.564023	0.793348	2.25	FALSE	+	0.0530372	4113.84	0.018287	0.0919727	0.198831	0.842395	1	1.3062	FALSE	+	0.018287
FBgn0016978	2L	6968711	6971737	-	snRNP-U1-70K	small ribonucleoprotein particle U1 subunit 70K	CG8749	1639.55	0.0729239	0.0811674	0.898438	0.368952	0.860223	1.15348	FALSE	+	0.0729239	1639.55	0.134463	0.0811108	1.65776	0.0973652	0.775218	1.31193	FALSE	+	0.134463
FBgn0016983	3L	7381614	7385637	+	smid	smallminded	CG8571	1117.56	0.067877	0.119556	0.567744	0.570209	0.94934	1.20127	FALSE	+	0.067877	1117.56	0.000285316	0.119673	0.00238412	0.998098	1	1.38031	FALSE	+	0.000285316
FBgn0016984	2R	20827282	20836028	-	sktl	skittles	CG9985	630.031	-0.225686	0.185329	-1.21776	0.223314	0.715228	1.19329	FALSE	-	0.225686	630.031	-0.241713	0.185362	-1.30401	0.192232	0.948352	1.31193	FALSE	-	0.241713
FBgn0017414	2R	10893034	10894414	-	cag	cag	CG12346	297.128	0.00792912	0.16033	0.049455	0.960557	1	1.25034	FALSE	+	0.00792912	297.128	0.0186681	0.160325	0.116439	0.907305	1	1.20256	FALSE	+	0.0186681
FBgn0017418	X	18130392	18137784	-	ari-1	ariadne 1	CG5659	2142	0.112282	0.0855098	1.31309	0.189152	0.670225	1.19329	FALSE	+	0.112282	2142	0.039764	0.0856299	0.46437	0.642382	1	0.968399	FALSE	+	0.039764
FBgn0017424	3L	12129103	12131488	-	asRNA:CR11538	antisense RNA:CR11538	CR11538	8138.79	-0.450469	0.209002	-2.15534	0.0311355	0.222611	1.67181	FALSE	-	0.450469	8138.79	0.809099	0.209002	3.87124	0.000108283	0.0146775	1.31193	FALSE	+	0.809099
FBgn0017429	3L	8602411	8604149	-	CG5989		CG5989	395.898	0.0893151	0.150706	0.592644	0.553419	0.963137	1.10495	FALSE	+	0.0893151	395.898	0.0267285	0.15086	0.177174	0.859372	1	1.38031	FALSE	+	0.0267285
FBgn0017430	3L	8599442	8600879	-	Nelf-E	Negative elongation factor E	CG5994	492.719	0.0477357	0.126063	0.378664	0.704937	0.982363	1.33326	FALSE	+	0.0477357	492.719	0.123915	0.125968	0.983705	0.325261	0.995856	1.6092	FALSE	+	0.123915
FBgn0017448	3R	31755356	31758637	-	CG2187		CG2187	55.6073	-0.108959	0.107141	-1.01697	0.309166	0.841956	1.02498	FALSE	-	0.108959	55.6073	0.0909433	0.107168	0.848605	0.396101	1	1.20256	FALSE	+	0.0909433
FBgn0017456	3R	7518820	7519456	-	Ubc84D	Ubiquitin conjugating enzyme 84D	NA	5.49231	0.028405	0.138582	0.204969	0.837596	1	0.125338	FALSE	+	0.028405	5.49231	0.0528042	0.138634	0.38089	0.703285	1	0.21909	FALSE	+	0.0528042
FBgn0017457	2L	292959	294681	-	U2af38	U2 small nuclear riboprotein auxiliary factor 38	NA	483.479	-5.83419e-05	0.131841	-0.000442519	0.999647	1	1.25034	FALSE	-	5.83419e-05	483.479	0.207631	0.131431	1.57977	0.114159	0.767599	1.6092	FALSE	+	0.207631
FBgn0017482	2R	22329726	22332072	-	T3dh	Type III alcohol dehydrogenase	CG3425	199.649	-0.397286	0.199048	-1.99593	0.0459416	0.341302	1.17615	FALSE	-	0.397286	199.649	-0.0462936	0.198769	-0.232902	0.815838	1	1.20256	FALSE	-	0.0462936
FBgn0017545	4	65225	67207	-	RpS3A	Ribosomal protein S3A	CG2168	15732.9	-0.251213	0.107181	-2.34381	0.019088	0.137551	2.19951	FALSE	-	0.251213	15732.9	-0.126847	0.107168	-1.18363	0.236559	0.983294	1.31193	FALSE	-	0.126847
FBgn0017550	3R	5607275	5613112	-	Rga	Regena	NA	1933.81	0.0655847	0.0722119	0.908225	0.36376	0.813743	1.33326	FALSE	+	0.0655847	1933.81	0.108276	0.0721801	1.50007	0.133595	0.856342	1.31193	FALSE	+	0.108276
FBgn0017551	2L	6852315	6853866	+	Rca1	Regulator of cyclin A1	CG10800	243.179	-0.0436128	0.176949	-0.246471	0.805318	1	1.02498	FALSE	-	0.0436128	243.179	0.0138621	0.176915	0.0783545	0.937546	1	1.20256	FALSE	+	0.0138621
FBgn0017556	2R	24500780	24502277	-	Prosalpha4T2	Proteasome alpha4 subunit, Testis-specific 2	NA	0.84293	-0.01613	0.0525814	-0.306763	0.759023	1	0	FALSE	-	0.01613	0.84293	-0.0436476	0.052527	-0.830955	0.405999	1	0	FALSE	-	0.0436476
FBgn0017558	2R	9426439	9434638	+	Pdk	Pyruvate dehydrogenase kinase	CG8808	4084.17	0.134399	0.0846296	1.58809	0.112267	0.416254	1.96576	FALSE	+	0.134399	4084.17	0.235233	0.0845805	2.78117	0.00541632	0.194028	1.38031	FALSE	+	0.235233
FBgn0017561	X	10878054	10891250	-	Ork1	Open rectifier K[+] channel 1	CG1615	990.946	0.0927182	0.116145	0.7983	0.424697	0.860156	1.33326	FALSE	+	0.0927182	990.946	0.126814	0.116127	1.09203	0.274821	0.995856	1.38031	FALSE	+	0.126814
FBgn0017566	X	8248651	8251687	-	ND-75	NADH dehydrogenase (ubiquinone) 75 kDa subunit	CG2286	4853.38	0.16316	0.0991855	1.645	0.0999704	0.495424	1.25034	FALSE	+	0.16316	4853.38	0.079357	0.0992293	0.799733	0.423865	1	0.968399	FALSE	+	0.079357
FBgn0017567	3R	15836048	15837117	-	ND-23	NADH dehydrogenase (ubiquinone) 23 kDa subunit	CG3944	1867.69	0.143974	0.110867	1.29863	0.194073	0.663937	1.25034	FALSE	+	0.143974	1867.69	0.202918	0.110828	1.83093	0.0671105	0.678326	1.34409	FALSE	+	0.202918
FBgn0017572	3L	16613218	16615472	-	Mo25	Mo25	CG4083	1279.55	0.0158445	0.102552	0.154502	0.877214	1	1.15348	FALSE	+	0.0158445	1279.55	0.104506	0.102458	1.01999	0.307732	1	0.968399	FALSE	+	0.104506
FBgn0017577	3R	10788524	10791150	+	Mcm5	Minichromosome maintenance 5	CG4082	100.519	-0.281864	0.146213	-1.92776	0.0538851	0.3962	1.02498	FALSE	-	0.281864	100.519	-0.108109	0.146246	-0.739224	0.459771	1	1.38031	FALSE	-	0.108109
FBgn0017578	3L	19262232	19264184	-	Max	Max	CG9648	629.323	-0.0822717	0.10514	-0.782495	0.433924	0.889126	1.20127	FALSE	-	0.0822717	629.323	0.0789095	0.104745	0.753352	0.451238	1	1.31193	FALSE	+	0.0789095
FBgn0017579	3L	8601006	8602392	+	RpL14	Ribosomal protein L14	CG6253	9190.65	-0.239977	0.0992338	-2.41829	0.0155934	0.120122	2.25	FALSE	-	0.239977	9190.65	0.109074	0.0991567	1.10002	0.271323	1	0.968399	FALSE	+	0.109074
FBgn0017581	3R	11750931	11764457	-	Lk6	Lk6 kinase	CG17342	10049.5	0.0815041	0.07108	1.14665	0.251525	0.571967	2.25	FALSE	+	0.0815041	10049.5	-0.0107334	0.0711115	-0.150938	0.880025	1	1.3062	FALSE	-	0.0107334
FBgn0017590	3R	22899284	22961731	+	klg	klingon	CG6669	3007.05	0.183692	0.0942764	1.94844	0.0513618	0.252418	2.19951	FALSE	+	0.183692	3007.05	0.131588	0.0943374	1.39487	0.163056	0.977299	0.968399	FALSE	+	0.131588
FBgn0019624	3R	11819359	11820299	+	COX5A	Cytochrome c oxidase subunit 5A	CG14724	3093.31	0.0224818	0.113187	0.198626	0.842555	0.900258	2.19951	FALSE	+	0.0224818	3093.31	0.0191824	0.113198	0.169459	0.865435	1	1.31193	FALSE	+	0.0191824
FBgn0019637	3R	5613358	5615939	+	Atu	Another transcription unit	CG1433	440.919	-0.111042	0.128919	-0.861332	0.389055	0.853793	1.25034	FALSE	-	0.111042	440.919	-0.0100885	0.128693	-0.0783924	0.937516	1	1.38031	FALSE	-	0.0100885
FBgn0019643	2R	24139563	24157762	+	AANAT1	Arylalkylamine N-acetyltransferase 1	CG3318	2380.62	-0.182934	0.099588	-1.8369	0.0662241	0.293163	2.25	FALSE	-	0.182934	2380.62	-0.0553606	0.0994905	-0.556441	0.577909	1	1.3062	FALSE	-	0.0553606
FBgn0019644	3L	9729999	9731224	+	ATPsynB	ATP synthase, subunit B	CG8189	2988.99	0.0747222	0.111615	0.669462	0.503201	0.911833	1.25034	FALSE	+	0.0747222	2988.99	0.0641211	0.111633	0.574392	0.565703	1	1.3062	FALSE	+	0.0641211
FBgn0019650	4	989725	1007922	+	toy	twin of eyeless	CG11186	3038.17	0.103489	0.116867	0.885525	0.375874	0.684145	2.25	FALSE	+	0.103489	3038.17	0.0271749	0.116922	0.232419	0.816212	1	1.31193	FALSE	+	0.0271749
FBgn0019660	X	11579065	11580432	+	roX2	RNA on the X 2	NA	9.0194	0.093812	0.170496	0.550229	0.582163	0.945405	1.25034	FALSE	+	0.093812	9.0194	0.131418	0.170632	0.770185	0.44119	1	0.25531	FALSE	+	0.131418
FBgn0019661	X	3857230	3862697	-	roX1	RNA on the X 1	CR32777	422.401	0.0945966	0.138674	0.682149	0.495145	0.89446	1.33326	FALSE	+	0.0945966	422.401	-0.190245	0.139359	-1.36515	0.172206	0.920892	1.3062	FALSE	-	0.190245
FBgn0019662	3L	7348313	7353622	+	qm	quemao	CG8593	1947.29	0.010236	0.0939084	0.109	0.913203	1	1.25034	FALSE	+	0.010236	1947.29	0.101293	0.0938502	1.0793	0.280453	1	1.31193	FALSE	+	0.101293
FBgn0019686	2L	20061422	20064381	+	lok	loki	CG10895	196.53	-0.341993	0.175676	-1.94672	0.051568	0.371833	1.10495	FALSE	-	0.341993	196.53	-0.122507	0.175712	-0.697202	0.485677	1	1.31193	FALSE	-	0.122507
FBgn0019809	2L	9608562	9612706	+	gcm2	gcm2	CG3858	22.5499	0.169207	0.197057	0.858671	0.390522	0.994287	0.704137	FALSE	+	0.169207	22.5499	0.184654	0.197063	0.937032	0.348742	1	0.721299	FALSE	+	0.184654
FBgn0019828	3R	7059315	7060524	+	dj	don juan	CG1980	0.445886	-0.010474	0.0425911	-0.24592	0.805744	1	0	FALSE	-	0.010474	0.445886	0.0224416	0.0427649	0.524767	0.599745	1	0.21909	FALSE	+	0.0224416
FBgn0019830	2L	2768590	2770069	-	colt	congested-like trachea	CG3057	756.003	-0.190422	0.123084	-1.54709	0.121842	0.547596	1.19329	FALSE	-	0.190422	756.003	-0.0310128	0.122792	-0.252563	0.800606	1	1.34409	FALSE	-	0.0310128
FBgn0019890	2L	13898828	13904661	-	Smg5	Smg5	CG8954	3115.5	0.200249	0.0720966	2.7775	0.00547782	0.0619061	2.25	FALSE	+	0.200249	3115.5	-0.118445	0.0724271	-1.63536	0.101973	0.774379	1.38031	FALSE	-	0.118445
FBgn0019925	3R	15343653	15346176	-	Surf4	Surfeit 4	CG6202	1336.47	-0.102997	0.0984191	-1.04651	0.295325	0.787374	1.20127	FALSE	-	0.102997	1336.47	0.0141078	0.0982809	0.143546	0.885859	1	1.3062	FALSE	+	0.0141078
FBgn0019928	2R	13434207	13435045	+	Ser8	Ser8	CG4812	13.1852	-0.259752	0.128783	-2.01697	0.0436981	0.30148	1.40812	FALSE	-	0.259752	13.1852	-0.0224609	0.12906	-0.174034	0.861838	1	0.25531	FALSE	-	0.0224609
FBgn0019929	X	9865233	9867070	+	Ser7	Ser7	CG2045	227.776	0.00764942	0.202473	0.03778	0.969863	1	1.25034	FALSE	+	0.00764942	227.776	0.152595	0.202393	0.753954	0.450877	1	1.6092	FALSE	+	0.152595
FBgn0019932	2L	10339457	10341503	+	SamDC	S-adenosylmethionine decarboxylase	CG5029	550.108	-0.00775323	0.133292	-0.0581671	0.953615	1	1.20127	FALSE	-	0.00775323	550.108	0.110957	0.133077	0.833781	0.404404	1	1.31193	FALSE	+	0.110957
FBgn0019936	3R	20822181	20823356	+	RpS20	Ribosomal protein S20	CG15693	5279.05	-0.200613	0.104648	-1.91702	0.0552349	0.262077	2.25	FALSE	-	0.200613	5279.05	-0.0763041	0.104602	-0.729473	0.465713	1	0.968399	FALSE	-	0.0763041
FBgn0019938	2R	14595611	14601216	-	RpI1	RNA polymerase I subunit	CG10122	382.903	-0.171966	0.155894	-1.1031	0.269984	0.768937	1.17615	FALSE	-	0.171966	382.903	-0.199019	0.156007	-1.27571	0.20206	0.977299	1.20256	FALSE	-	0.199019
FBgn0019940	3R	15483158	15484699	+	Rh6	Rhodopsin 6	CG5192	110.63	0.42488	0.208759	2.03527	0.041824	0.321292	1.20139	FALSE	+	0.42488	110.63	0.429314	0.208761	2.05649	0.0397358	0.500835	1.6092	FALSE	+	0.429314
FBgn0019949	2R	22636063	22637727	-	Cdk9	Cyclin-dependent kinase 9	CG5179	302.937	-0.00238476	0.152404	-0.0156476	0.987516	1	1.33326	FALSE	-	0.00238476	302.937	0.0823272	0.152258	0.54071	0.588708	1	1.31193	FALSE	+	0.0823272
FBgn0019952	3R	24276260	24278792	+	Orct	Organic cation transporter	CG6331	1078.94	0.0584747	0.124682	0.468991	0.639076	0.994183	1.15348	FALSE	+	0.0584747	1078.94	0.149815	0.124608	1.20229	0.229251	0.977299	1.31193	FALSE	+	0.149815
FBgn0019957	3R	22027709	22029393	+	ND-42	NADH dehydrogenase (ubiquinone) 42 kDa subunit	CG6343	2113.9	0.0105391	0.0852755	0.123589	0.901641	1	1.19329	FALSE	+	0.0105391	2113.9	0.0578141	0.085249	0.67818	0.497658	1	1.38031	FALSE	+	0.0578141
FBgn0019960	3R	22019505	22023335	-	Mitofilin	Mitofilin	CG6455	2394.96	0.0260164	0.0861271	0.30207	0.762599	0.876093	2.25	FALSE	+	0.0260164	2394.96	0.0477873	0.0861375	0.554779	0.579046	1	1.34409	FALSE	+	0.0477873
FBgn0019968	2R	15515778	15532259	-	Khc-73	Kinesin heavy chain 73	NA	4465.61	0.100731	0.0854887	1.17829	0.23868	0.562893	2.19951	FALSE	+	0.100731	4465.61	-0.0143609	0.0855735	-0.167819	0.866726	1	1.34409	FALSE	-	0.0143609
FBgn0019972	3R	29799658	29801584	+	Drice	Death related ICE-like caspase	CG7788	240.456	-0.273863	0.202944	-1.34945	0.177192	0.674086	1.10495	FALSE	-	0.273863	240.456	-0.119539	0.202885	-0.589197	0.555729	1	1.31193	FALSE	-	0.119539
FBgn0019982	2L	4455137	4456807	-	Gs1l	GS1-like	NA	926.045	0.0503486	0.124672	0.403849	0.686324	0.972456	1.33326	FALSE	+	0.0503486	926.045	0.120831	0.124595	0.969786	0.332153	1	1.34409	FALSE	+	0.120831
FBgn0019985	4	936819	949441	+	mGluR	metabotropic Glutamate Receptor	CG11144	2857.7	0.0194477	0.134531	0.144559	0.885059	0.911833	2.19951	FALSE	+	0.0194477	2857.7	-0.0443151	0.134575	-0.329297	0.741931	1	0.968399	FALSE	-	0.0443151
FBgn0019990	3R	31395660	31402013	+	Gcn2	Gcn2	CG1609	607.198	0.0731283	0.120414	0.607309	0.543646	0.936186	1.20127	FALSE	+	0.0731283	607.198	-0.22393	0.121123	-1.84878	0.0644895	0.675584	1.31193	FALSE	-	0.22393
FBgn0020018	3R	24660197	24661851	-	Ppox	Protoporphyrinogen oxidase	CG5796	164.458	-0.11432	0.173968	-0.657133	0.511095	0.915743	1.25034	FALSE	-	0.11432	164.458	0.0331334	0.173636	0.190821	0.848666	1	1.3062	FALSE	+	0.0331334
FBgn0020224	3L	8424954	8432246	+	Cbl	Cbl proto-oncogene	CG7037	1451.71	0.0703088	0.0975615	0.720661	0.471118	0.886023	1.33326	FALSE	+	0.0703088	1451.71	-0.100759	0.0978386	-1.02985	0.303079	1	1.34409	FALSE	-	0.100759
FBgn0020235	3R	29747704	29749163	-	ATPsyngamma	ATP synthase, gamma subunit	CG7610	3181.06	-0.00900154	0.0948117	-0.0949413	0.924361	0.920917	2.19951	FALSE	-	0.00900154	3181.06	-0.0594353	0.0948584	-0.626569	0.530942	1	1.34409	FALSE	-	0.0594353
FBgn0020236	2R	15993531	16001290	-	ATPCL	ATP citrate lyase	CG8322	7412.12	0.0827835	0.0947856	0.873377	0.382458	0.847249	1.25034	FALSE	+	0.0827835	7412.12	0.00145186	0.0948163	0.0153124	0.987783	1	1.34409	FALSE	+	0.00145186
FBgn0020238	3R	18242531	18250550	+	14-3-3epsilon	14-3-3epsilon	CG31196	13084	0.0540169	0.0553017	0.976768	0.328684	0.684145	1.96576	FALSE	+	0.0540169	13084	0.0994277	0.0553029	1.79788	0.0721968	0.704372	1.34409	FALSE	+	0.0994277
FBgn0020248	3L	1475438	1489547	-	stet	stem cell tumor	CG33166	111.099	-0.314875	0.208947	-1.50696	0.131821	0.495424	1.64761	FALSE	-	0.314875	111.099	-0.0756366	0.208959	-0.361969	0.717376	1	1.3062	FALSE	-	0.0756366
FBgn0020249	3R	8356978	8359964	+	stck	steamer duck	CG7954	1306.28	0.0487373	0.0981006	0.496809	0.619323	0.987056	1.15348	FALSE	+	0.0487373	1306.28	-0.0547185	0.0982912	-0.556697	0.577734	1	1.38031	FALSE	-	0.0547185
FBgn0020251	3L	6495680	6550104	+	sfl	sulfateless	CG8339	984.615	0.0538654	0.108314	0.497307	0.618973	0.973016	1.20127	FALSE	+	0.0538654	984.615	-0.165791	0.108733	-1.52475	0.127322	0.843301	1.34409	FALSE	-	0.165791
FBgn0020255	X	11144852	11148716	-	Ran	Ran	CG1404	2212.58	-0.264994	0.172088	-1.53988	0.123591	0.540466	1.25034	FALSE	-	0.264994	2212.58	-0.129462	0.172064	-0.752406	0.451807	1	1.31193	FALSE	-	0.129462
FBgn0020257	2R	22684955	22688987	-	Ppa	Partner of paired	CG9952	711.982	-0.0782504	0.117387	-0.666603	0.505026	0.928101	1.15348	FALSE	-	0.0782504	711.982	-0.198986	0.117703	-1.69057	0.0909181	0.754621	1.34409	FALSE	-	0.198986
FBgn0020258	2L	14378218	14381172	-	ppk	pickpocket	CG3478	8.25479	0.184951	0.164431	1.12479	0.260677	1	0.125338	FALSE	+	0.184951	8.25479	0.0469248	0.163882	0.286332	0.774624	1	0.25531	FALSE	+	0.0469248
FBgn0020261	X	19485759	19492011	-	pcm	pacman	CG3291	984.044	0.175001	0.109298	1.60113	0.109347	0.515039	1.25034	FALSE	+	0.175001	984.044	0.0312929	0.109572	0.285592	0.77519	1	1.56207	FALSE	+	0.0312929
FBgn0020269	2R	14671396	14713622	-	mspo	M-spondin	CG10145	1761.54	0.20342	0.114717	1.77323	0.0761906	0.450085	1.15348	FALSE	+	0.20342	1761.54	0.215308	0.114731	1.87663	0.0605688	0.663077	1.3062	FALSE	+	0.215308
FBgn0020270	2L	11282090	11284335	+	mre11	meiotic recombination 11	CG16928	350.494	-0.0679755	0.139845	-0.486077	0.626913	0.998631	1.10495	FALSE	-	0.0679755	350.494	-0.262467	0.140464	-1.86858	0.0616815	0.668535	1.3062	FALSE	-	0.262467
FBgn0020272	X	21388977	21391533	+	mst	misato	CG1424	61.5506	-0.283204	0.208774	-1.35651	0.174938	0.602732	1.39404	FALSE	-	0.283204	61.5506	-0.0887499	0.208722	-0.425205	0.670687	1	1.3062	FALSE	-	0.0887499
FBgn0020277	3L	19604398	19606090	-	lush	lush	CG8807	11.5347	-0.0573359	0.165167	-0.34714	0.728486	1	1.25034	FALSE	-	0.0573359	11.5347	0.0661806	0.165489	0.399909	0.689223	1	0.25531	FALSE	+	0.0661806
FBgn0020278	3R	22619968	22639387	-	loco	locomotion defects	NA	778.369	-0.0458007	0.11525	-0.397403	0.69107	0.994183	1.25034	FALSE	-	0.0458007	778.369	-0.0381869	0.115281	-0.331251	0.740455	1	1.31193	FALSE	-	0.0381869
FBgn0020279	2R	8067977	8078815	+	lig	lingerer	CG8715	3693.52	0.121891	0.109278	1.11542	0.26467	0.591796	2.19951	FALSE	+	0.121891	3693.52	0.0872288	0.109317	0.79794	0.424905	1	1.3062	FALSE	+	0.0872288
FBgn0020294	3L	21075581	21131159	-	ko	knockout	CG10573	746.274	0.275827	0.130095	2.12019	0.0339897	0.285377	1.20127	FALSE	+	0.275827	746.274	0.0432119	0.130492	0.331147	0.740533	1	1.56207	FALSE	+	0.0432119
FBgn0020299	3R	14577217	14608079	+	stumps	stumps	CG31317	1832.81	0.367169	0.0980468	3.74483	0.000180515	0.0102695	1.25034	FALSE	+	0.367169	1832.81	0.023981	0.098422	0.243654	0.807498	1	1.34409	FALSE	+	0.023981
FBgn0020300	3L	18139402	18145418	+	geko	geko	CG13695	58.1423	0.189979	0.205811	0.923077	0.355967	0.80005	1.39404	FALSE	+	0.189979	58.1423	-0.165171	0.206194	-0.801045	0.423105	1	1.38031	FALSE	-	0.165171
FBgn0020304	2L	833584	851071	-	drongo	drongo	CG3365	2402.5	0.0952987	0.0897687	1.0616	0.288416	0.691986	1.67181	FALSE	+	0.0952987	2402.5	-0.0360567	0.089912	-0.401022	0.688404	1	1.31193	FALSE	-	0.0360567
FBgn0020305	2L	868673	869857	-	dbe	dribble	CG4258	218.959	-0.226633	0.153681	-1.4747	0.140293	0.6262	1.02498	FALSE	-	0.226633	218.959	-0.0647851	0.153183	-0.422925	0.67235	1	1.20256	FALSE	-	0.0647851
FBgn0020306	2R	21323430	21341847	+	dom	domino	NA	2515.82	0.0477603	0.139956	0.341252	0.732914	1	1.25034	FALSE	+	0.0477603	2515.82	-0.247036	0.140092	-1.76339	0.0778352	0.722677	1.31193	FALSE	-	0.247036
FBgn0020307	2R	22243963	22286469	+	dve	defective proventriculus	CG5799	545.567	-0.106944	0.17354	-0.616251	0.537729	0.912236	1.33326	FALSE	-	0.106944	545.567	-0.178295	0.173648	-1.02676	0.304534	0.99464	1.56207	FALSE	-	0.178295
FBgn0020309	2L	11794327	11809438	-	crol	crooked legs	CG14938	4065.82	0.125004	0.0949911	1.31595	0.188189	0.654172	1.25034	FALSE	+	0.125004	4065.82	0.0117608	0.0950748	0.1237	0.901553	1	1.34409	FALSE	+	0.0117608
FBgn0020312	2R	21123735	21128510	-	Tmtc3	Transmembrane and tetratricopeptide repeat containing 3	NA	1060.25	0.14127	0.0868029	1.62748	0.103636	0.504955	1.25034	FALSE	+	0.14127	1060.25	0.00422838	0.0871247	0.0485326	0.961292	1	1.38031	FALSE	+	0.00422838
FBgn0020369	X	21316052	21317663	+	Rpt6	Regulatory particle triple-A ATPase 6	CG1489	1193.51	-0.202987	0.111315	-1.82353	0.0682231	0.415563	1.20127	FALSE	-	0.202987	1193.51	-0.132843	0.111256	-1.19403	0.232466	0.977299	1.38031	FALSE	-	0.132843
FBgn0020370	2R	13152885	13159141	-	TppII	tripeptidyl-peptidase II	CG3991	2762.78	-0.0920155	0.0815343	-1.12855	0.259088	0.74332	1.25034	FALSE	-	0.0920155	2762.78	-0.102344	0.0815595	-1.25483	0.20954	0.959581	1.38031	FALSE	-	0.102344
FBgn0020372	2R	23878197	23880860	+	TM4SF	Transmembrane 4 superfamily	CG11303	6446.89	0.149828	0.11486	1.30444	0.192084	0.537282	1.96576	FALSE	+	0.149828	6446.89	0.1111	0.114878	0.967111	0.333488	1	1.31193	FALSE	+	0.1111
FBgn0020376	2L	4120343	4121627	+	Sr-CIII	Scavenger receptor class C, type III	CG31962	0.793996	0.00532207	0.0435151	0.122304	0.902658	1	0	FALSE	+	0.00532207	0.793996	0.0153643	0.0435085	0.353134	0.723988	1	0.186933	FALSE	+	0.0153643
FBgn0020377	2R	12208893	12212155	-	Sr-CII	Scavenger receptor class C, type II	CG8856	11.7592	-0.385382	0.143074	-2.69358	0.00706897	0.131318	0.874124	FALSE	-	0.385382	11.7592	-0.379242	0.143048	-2.65115	0.00802182	0.311275	0.875969	FALSE	-	0.379242
FBgn0020378	X	9729648	9756369	+	Sp1	Sp1	CG1343	134.721	0.0553922	0.190252	0.291152	0.770935	0.946777	1.64761	FALSE	+	0.0553922	134.721	-0.0180659	0.190401	-0.094883	0.924408	1	1.3062	FALSE	-	0.0180659
FBgn0020379	3R	10361760	10378068	-	Rfx	Rfx	CG6312	958.901	0.235181	0.0993071	2.36822	0.0178739	0.192782	1.20127	FALSE	+	0.235181	958.901	0.0461884	0.0997132	0.463212	0.643212	1	1.34409	FALSE	+	0.0461884
FBgn0020381	X	633622	635545	-	Dredd	Death related ced-3/Nedd2-like caspase	NA	261.838	-0.169415	0.151263	-1.12	0.262713	1	0.38049	FALSE	-	0.169415	261.838	-0.0883475	0.151048	-0.584897	0.558617	1	1.20256	FALSE	-	0.0883475
FBgn0020385	3R	10696534	10703316	+	pug	pugilist	CG4067	1894.54	-0.0993462	0.153487	-0.647262	0.517462	0.924449	1.20127	FALSE	-	0.0993462	1894.54	0.123914	0.153399	0.807793	0.41921	1	0.968399	FALSE	+	0.123914
FBgn0020386	3L	129450	145895	+	Pdk1	Phosphoinositide-dependent kinase 1	CG1210	2167.84	0.0162249	0.114438	0.141779	0.887255	1	1.15348	FALSE	+	0.0162249	2167.84	-0.228293	0.114627	-1.99162	0.0464127	0.579217	1.38031	FALSE	-	0.228293
FBgn0020388	3L	12521129	12524014	-	Gcn5	Gcn5 acetyltransferase	CG4107	909.281	0.156573	0.0887146	1.76491	0.0775786	0.420152	1.33326	FALSE	+	0.156573	909.281	-0.083943	0.0893283	-0.939713	0.347365	1	1.31193	FALSE	-	0.083943
FBgn0020389	3L	19845293	19860925	+	Papss	PAPS synthetase	CG8363	650.154	0.108734	0.133327	0.815545	0.41476	0.853793	1.33326	FALSE	+	0.108734	650.154	-0.0931937	0.133686	-0.69711	0.485734	1	1.31193	FALSE	-	0.0931937
FBgn0020391	2R	13160063	13163484	+	Nrk	Neurospecific receptor kinase	CG4007	374.89	0.148015	0.167529	0.883517	0.376957	0.860525	1.17615	FALSE	+	0.148015	374.89	0.0184809	0.167773	0.110154	0.912287	1	1.6092	FALSE	+	0.0184809
FBgn0020392	3L	8176135	8178429	-	Nmt	N-myristoyl transferase	CG7436	370.608	-0.286932	0.201134	-1.42657	0.153703	0.630219	1.10495	FALSE	-	0.286932	370.608	-0.058982	0.20106	-0.293355	0.769251	1	1.38031	FALSE	-	0.058982
FBgn0020399	3R	16267012	16268433	+	Mst89B	Mst89B	CG6864	5.56463	0.0194104	0.142598	0.13612	0.891727	1	0	FALSE	+	0.0194104	5.56463	-0.0272464	0.142394	-0.191345	0.848255	1	0.181204	FALSE	-	0.0272464
FBgn0020407	3R	16264271	16266891	+	asun	asunder	CG6814	145.834	0.0381651	0.182666	0.208933	0.8345	1	1.02498	FALSE	+	0.0381651	145.834	0.136398	0.182471	0.747507	0.454758	1	1.3062	FALSE	+	0.136398
FBgn0020412	3L	11078752	11093193	-	JIL-1	JIL-1 kinase	CG6297	1092.89	0.0405014	0.11083	0.365438	0.714784	0.987056	1.33326	FALSE	+	0.0405014	1092.89	-0.134066	0.111137	-1.20631	0.227697	0.977299	1.38031	FALSE	-	0.134066
FBgn0020414	2L	16450907	16455194	+	Idgf3	Imaginal disc growth factor 3	CG4559	3654.19	0.0932316	0.127542	0.730986	0.464788	0.776703	1.96576	FALSE	+	0.0932316	3654.19	0.166588	0.12753	1.30626	0.191464	0.947507	1.31193	FALSE	+	0.166588
FBgn0020415	2L	16447330	16450508	+	Idgf2	Imaginal disc growth factor 2	CG4475	1956.81	0.0540898	0.141202	0.383067	0.70167	1	1.20127	FALSE	+	0.0540898	1956.81	-0.0253825	0.141231	-0.179724	0.85737	1	1.31193	FALSE	-	0.0253825
FBgn0020416	2L	16445278	16446793	+	Idgf1	Imaginal disc growth factor 1	CG4472	754.002	0.130085	0.146686	0.886823	0.375174	0.864672	1.15348	FALSE	+	0.130085	754.002	-0.0956973	0.146911	-0.651398	0.51479	1	1.34409	FALSE	-	0.0956973
FBgn0020429	2L	5559342	5563502	+	GluRIIB	Glutamate receptor IIB	CG7234	4.549	-0.0448568	0.128335	-0.34953	0.726691	1	0.125338	FALSE	-	0.0448568	4.549	-0.002766	0.128453	-0.0215333	0.98282	1	0	FALSE	-	0.002766
FBgn0020440	2R	19430659	19437259	-	Fak	Focal adhesion kinase	NA	1593.74	0.189737	0.0749946	2.53001	0.0114058	0.14992	1.15348	FALSE	+	0.189737	1593.74	-0.0802447	0.0755132	-1.06266	0.287937	1	1.31193	FALSE	-	0.0802447
FBgn0020443	2L	12434452	12441279	+	eRF3	eukaryotic translation release factor 3	CG6382	1551.38	-0.219212	0.158006	-1.38736	0.165331	0.601097	1.33326	FALSE	-	0.219212	1551.38	-0.129994	0.157983	-0.822833	0.410603	1	1.34409	FALSE	-	0.129994
FBgn0020445	2L	3334875	3354829	-	E23	Early gene at 23	CG3327	429.305	-0.017979	0.166104	-0.108239	0.913806	1	1.10495	FALSE	-	0.017979	429.305	-0.0544264	0.166203	-0.327468	0.743314	1	1.20256	FALSE	-	0.0544264
FBgn0020493	3R	17054007	17070408	+	Dad	Daughters against dpp	CG5201	788.037	0.0672557	0.111379	0.603843	0.545948	0.939384	1.19329	FALSE	+	0.0672557	788.037	-0.0721078	0.111695	-0.645576	0.518554	1	1.34409	FALSE	-	0.0721078
FBgn0020496	3R	13011649	13026275	+	CtBP	C-terminal Binding Protein	CG7583	4138.84	0.0234982	0.0756157	0.310758	0.755985	1	1.25034	FALSE	+	0.0234982	4138.84	0.0781057	0.0756036	1.0331	0.301559	1	1.34409	FALSE	+	0.0781057
FBgn0020497	2L	8403573	8408853	+	emb	embargoed	NA	1998.87	0.0191812	0.124304	0.154308	0.877367	1	1.20127	FALSE	+	0.0191812	1998.87	-0.0377839	0.124363	-0.303819	0.761266	1	0.968399	FALSE	-	0.0377839
FBgn0020503	2L	17384700	17409698	+	CLIP-190	Cytoplasmic linker protein 190	NA	3674.92	0.0717434	0.093543	0.766957	0.443107	0.729716	2.25	FALSE	+	0.0717434	3674.92	-0.00293329	0.0936001	-0.0313386	0.975	1	0.968399	FALSE	-	0.00293329
FBgn0020506	2R	16651095	16652699	-	Amyrel	Amyrel	CG8221	114.477	-0.00870632	0.209007	-0.0416556	0.966773	1	1.39404	FALSE	-	0.00870632	114.477	0.135758	0.209004	0.649546	0.515985	1	1.3062	FALSE	+	0.135758
FBgn0020508	X	14782962	14784052	-	Ag5r2	Antigen 5-related 2	CG9540	241.631	-0.386214	0.127004	-3.04095	0.0023583	0.059487	1.02498	FALSE	-	0.386214	241.631	-0.307237	0.127008	-2.41904	0.0155616	0.34324	1.38031	FALSE	-	0.307237
FBgn0020509	3L	2739750	2740228	+	Acp62F	Accessory gland protein 62F	CG1262	0.0771777	-0.00208137	0.042383	-0.0491087	0.960833	1	0	FALSE	-	0.00208137	0.0771777	0.00761415	0.042383	0.179651	0.857427	1	0.21909	FALSE	+	0.00761415
FBgn0020510	3R	14119262	14122420	-	Abi	Abelson interacting protein	CG9749	835.416	0.0576055	0.105912	0.543897	0.586512	0.929922	1.33326	FALSE	+	0.0576055	835.416	0.133785	0.105824	1.26421	0.206153	0.920892	1.56207	FALSE	+	0.133785
FBgn0020513	X	12757036	12760617	-	ade5	ade5	NA	3267	-0.405034	0.153743	-2.63448	0.00842655	0.118798	1.25034	FALSE	-	0.405034	3267	-0.129564	0.153669	-0.843136	0.399153	1	1.38031	FALSE	-	0.129564
FBgn0020518	3L	22869545	22869622	-	snoRNA:Me28S-G764		NA	9.38517	-0.000434315	0.166038	-0.00261575	0.997913	1	1.40812	FALSE	-	0.000434315	9.38517	-0.114241	0.165606	-0.689835	0.490298	1	0.738706	FALSE	-	0.114241
FBgn0020521	2R	24581245	24597862	+	pio	piopio	CG3541	280.523	0.283019	0.190376	1.48663	0.137112	0.565439	1.25034	FALSE	+	0.283019	280.523	-0.17871	0.190809	-0.936587	0.348971	1	1.3062	FALSE	-	0.17871
FBgn0020545	2L	852768	854539	+	kraken	kraken	CG3943	653.26	-0.365659	0.148553	-2.46146	0.0138371	0.161052	1.25034	FALSE	-	0.365659	653.26	-0.356101	0.148569	-2.39687	0.0165358	0.35434	1.38031	FALSE	-	0.356101
FBgn0020546	3R	16850004	16856497	+	iab-4	iab-4	CR31271	1.73447	-0.0514714	0.0449945	-1.14395	0.252644	1	0	FALSE	-	0.0514714	1.73447	-0.0514525	0.0449824	-1.14384	0.252691	1	0.186933	FALSE	-	0.0514525
FBgn0020556	3R	16742125	16773189	-	bxd	bithoraxoid	CR31273	0.892011	-0.0489522	0.0438524	-1.1163	0.264296	1	0.125338	FALSE	-	0.0489522	0.892011	-0.0489269	0.0438357	-1.11614	0.264361	1	0.186933	FALSE	-	0.0489269
FBgn0020616	2L	6950421	6954586	+	SA	Stromalin	CG3423	1172.12	0.153127	0.0904785	1.69241	0.0905674	0.456471	1.33326	FALSE	+	0.153127	1172.12	-0.0219476	0.0908332	-0.241625	0.80907	1	1.34409	FALSE	-	0.0219476
FBgn0020617	2R	20916753	20937030	+	Rx	Retinal Homeobox	CG10052	251.729	0.268331	0.1564	1.71568	0.0862214	0.477247	1.17615	FALSE	+	0.268331	251.729	0.171129	0.156703	1.09206	0.274807	1	1.20256	FALSE	+	0.171129
FBgn0020618	2L	7825347	7827315	-	Rack1	Receptor of activated protein kinase C 1	CG7111	13236.4	-0.109739	0.0993656	-1.1044	0.269422	0.675142	1.67181	FALSE	-	0.109739	13236.4	-0.0508316	0.0993588	-0.511596	0.608934	1	1.31193	FALSE	-	0.0508316
FBgn0020620	2R	13984815	13990707	-	RN-tre	Related to the N terminus of tre oncogene	CG8085	1759.73	0.10619	0.0850559	1.24848	0.211856	0.688817	1.25034	FALSE	+	0.10619	1759.73	-0.00459793	0.0852545	-0.0539318	0.956989	1	1.34409	FALSE	-	0.00459793
FBgn0020621	2R	9252310	9285097	-	Pkn	Protein kinase N	CG2049	3025.94	0.212696	0.0664496	3.20086	0.00137016	0.0292064	1.96576	FALSE	+	0.212696	3025.94	-0.121121	0.066837	-1.81219	0.0699574	0.702704	1.31193	FALSE	-	0.121121
FBgn0020622	2L	297880	305233	+	Pi3K21B	Pi3K21B	NA	793.896	-0.134698	0.135431	-0.994584	0.319938	0.80005	1.25034	FALSE	-	0.134698	793.896	-0.0340194	0.135356	-0.251334	0.801556	1	1.34409	FALSE	-	0.0340194
FBgn0020626	3R	24934869	24938222	-	Osbp	Oxysterol binding protein	CG6708	1294.85	-0.0190415	0.0936787	-0.203264	0.838929	1	1.25034	FALSE	-	0.0190415	1294.85	-0.103174	0.0938655	-1.09917	0.271693	0.997294	1.31193	FALSE	-	0.103174
FBgn0020633	3L	8891596	8894310	+	Mcm7	Minichromosome maintenance 7	CG4978	90.7056	-0.34977	0.130894	-2.67215	0.00753665	0.11084	1.25034	FALSE	-	0.34977	90.7056	-0.227462	0.130912	-1.73751	0.0822971	0.755853	1.20256	FALSE	-	0.227462
FBgn0020637	3L	6132990	6133593	-	Lcp65Ag2	Lcp65Ag2	CG10534	0.888994	0.0345428	0.0438654	0.787473	0.431005	1	0	FALSE	+	0.0345428	0.888994	-0.00719874	0.0438184	-0.164286	0.869506	1	0.21909	FALSE	-	0.00719874
FBgn0020638	3L	6134697	6135274	-	Lcp65Ag1	Lcp65Ag1	CG10530	0.292978	0.0278879	0.042383	0.657998	0.510539	1	0	FALSE	+	0.0278879	0.292978	-0.00225853	0.042399	-0.0532684	0.957518	1	0.186933	FALSE	-	0.00225853
FBgn0020639	3L	6136215	6136791	-	Lcp65Af	Lcp65Af	CG10533	1.1318	-0.0163986	0.0719404	-0.227946	0.819688	1	0	FALSE	-	0.0163986	1.1318	0.016696	0.0720077	0.231864	0.816644	1	0	FALSE	+	0.016696
FBgn0020642	3L	6144819	6145393	+	Lcp65Ac	Lcp65Ac	CG6956	1.02744	-0.038211	0.0745035	-0.512875	0.608039	1	0	FALSE	-	0.038211	1.02744	-0.0547443	0.0744541	-0.735275	0.462172	1	0.181204	FALSE	-	0.0547443
FBgn0020647	3R	23997538	24031827	-	KrT95D	Krueppel target at 95D	CG5405	3140.83	0.25915	0.0867503	2.98731	0.00281448	0.0434953	1.96576	FALSE	+	0.25915	3140.83	-0.0274277	0.0869791	-0.315337	0.752506	1	1.38031	FALSE	-	0.0274277
FBgn0020653	X	8242528	8248033	+	Trxr-1	Thioredoxin reductase-1	NA	2735.27	-0.175715	0.122594	-1.43331	0.151769	0.455488	2.25	FALSE	-	0.175715	2735.27	-0.033614	0.122533	-0.274325	0.783835	1	0.968399	FALSE	-	0.033614
FBgn0020655	3L	12415026	12417580	-	ArfGAP1	ADP-ribosylation factor GTPase activating protein 1	CG4237	1001.2	-0.0989221	0.0938024	-1.05458	0.291618	0.78484	1.19329	FALSE	-	0.0989221	1001.2	-0.0257935	0.0937059	-0.27526	0.783117	1	1.56207	FALSE	-	0.0257935
FBgn0020660	3L	27842669	27858271	-	eIF4B	eukaryotic translation initiation factor 4B	CG10837	63.8437	-0.0627319	0.204493	-0.306768	0.75902	1	1.25034	FALSE	-	0.0627319	63.8437	0.0115053	0.204534	0.0562514	0.955142	1	1.20256	FALSE	+	0.0115053
FBgn0020762	2L	4333913	4345776	+	Atet	ABC transporter expressed in trachea	CG2969	1855.63	0.144046	0.0835078	1.72494	0.0845374	0.467232	1.19329	FALSE	+	0.144046	1855.63	-0.0767708	0.0838278	-0.915815	0.359764	1	1.31193	FALSE	-	0.0767708
FBgn0020764	2R	23964772	23966757	+	Alas	Aminolevulinate synthase	CG3017	1495.71	0.00442366	0.0893724	0.0494969	0.960523	1	1.15348	FALSE	+	0.00442366	1495.71	-0.0425536	0.0894869	-0.475529	0.63441	1	1.31193	FALSE	-	0.0425536
FBgn0020765	3L	6152050	6152745	-	Acp65Aa	Adult cuticle protein 65Aa	CG10297	0.33323	-0.00208137	0.042383	-0.0491087	0.960833	1	0	FALSE	-	0.00208137	0.33323	0.0176039	0.042383	0.415353	0.677883	1	0.21909	FALSE	+	0.0176039
FBgn0020767	2R	14759646	14769423	-	Spred	Sprouty-related protein with EVH-1 domain	NA	4636.39	0.0949954	0.0977655	0.971665	0.331217	0.730241	1.67181	FALSE	+	0.0949954	4636.39	0.111846	0.0977782	1.14387	0.252677	1	0.968399	FALSE	+	0.111846
FBgn0020880	2L	7775804	7778029	-	CG7179		CG7179	1.20345	-0.0123131	0.0549366	-0.224133	0.822654	1	0.125338	FALSE	-	0.0123131	1.20345	0.00764096	0.0549321	0.139098	0.889372	1	0	FALSE	+	0.00764096
FBgn0020887	3L	19918242	19923462	-	Su(z)12	Su(z)12	CG8013	910.835	0.00640644	0.103094	0.062142	0.95045	1	1.20127	FALSE	+	0.00640644	910.835	-0.104558	0.103365	-1.01154	0.311757	1	1.3062	FALSE	-	0.104558
FBgn0020906	2L	4954279	4955144	-	Jon25Bi	Jonah 25Bi	CG8867	2292.24	-0.791269	0.154819	-5.11094	3.20563e-07	4.88373e-05	2.25	TRUE	-	0.791269	2292.24	-0.795874	0.154818	-5.14072	2.73695e-07	9.85623e-05	1.3062	TRUE	-	0.795874
FBgn0020907	3R	16574543	16583663	-	Scp2	Sarcoplasmic calcium-binding protein 2	CG14904	2699.21	0.137053	0.115673	1.18483	0.236083	0.718972	1.25034	FALSE	+	0.137053	2699.21	0.130534	0.115691	1.1283	0.259192	0.995856	1.3062	FALSE	+	0.130534
FBgn0020908	2R	2932595	2968052	-	Scp1	Sarcoplasmic calcium-binding protein 1	CG15848	83.5587	-0.226211	0.208995	-1.08237	0.279086	0.764003	1.25034	FALSE	-	0.226211	83.5587	-0.26793	0.208992	-1.28201	0.19984	0.960785	1.3062	FALSE	-	0.26793
FBgn0020909	X	13757179	13758598	+	Rtc1	Rtc1	CG11130	159.637	-0.115063	0.172068	-0.668706	0.503683	1	0.38049	FALSE	-	0.115063	159.637	-0.125581	0.172118	-0.729621	0.465622	1	1.31193	FALSE	-	0.125581
FBgn0020910	3R	11221894	11225173	+	RpL3	Ribosomal protein L3	CG4863	20812.1	-0.16539	0.0962871	-1.71768	0.0858557	0.361396	1.96576	FALSE	-	0.16539	20812.1	-0.122204	0.096284	-1.26921	0.204367	1	0.968399	FALSE	-	0.122204
FBgn0020912	3R	30912754	30930682	+	Ptx1	Ptx1	CG1447	312.877	-0.255367	0.208523	-1.22465	0.220708	0.716512	1.17615	FALSE	-	0.255367	312.877	-0.101692	0.208513	-0.487698	0.625764	1	1.31193	FALSE	-	0.101692
FBgn0020930	2R	12757546	12759724	+	Dgkepsilon	Diacyl glycerol kinase epsilon	CG8657	847.716	0.168407	0.101753	1.65507	0.0979108	0.491978	1.25034	FALSE	+	0.168407	847.716	0.122866	0.10189	1.20588	0.227865	0.977299	1.31193	FALSE	+	0.122866
FBgn0021738	X	3793223	3797339	+	Crg-1	Circadianly Regulated Gene	CG32788	7.15052	0.125268	0.159458	0.785589	0.432108	1	0	FALSE	+	0.125268	7.15052	0.127698	0.159456	0.800836	0.423227	1	0.21909	FALSE	+	0.127698
FBgn0021742	X	10964032	10967134	-	C901	C901	CG1567	42.0647	-0.00359684	0.207436	-0.0173395	0.986166	1	1.25034	FALSE	-	0.00359684	42.0647	-0.0295893	0.207405	-0.142664	0.886555	1	0.875969	FALSE	-	0.0295893
FBgn0021750	3R	15340667	15343218	+	SerRS-m	Seryl-tRNA synthetase, mitochondrial	NA	869.444	0.0476818	0.168186	0.283506	0.776789	1	1.25034	FALSE	+	0.0476818	869.444	0.122857	0.168139	0.730687	0.46497	1	1.34409	FALSE	+	0.122857
FBgn0021760	3L	21172853	21183278	+	chb	chromosome bows	CG32435	1522.8	0.148671	0.0870302	1.70827	0.0875867	0.448686	1.33326	FALSE	+	0.148671	1522.8	-0.173212	0.0875626	-1.97815	0.0479116	0.595621	1.3062	FALSE	-	0.173212
FBgn0021761	2L	11004820	11010921	+	Nup154	Nucleoporin 154kD	NA	558.704	-0.208354	0.183596	-1.13485	0.256436	0.722685	1.33326	FALSE	-	0.208354	558.704	-0.178466	0.183597	-0.972053	0.331024	1	1.34409	FALSE	-	0.178466
FBgn0021764	X	686834	749496	+	sdk	sidekick	NA	671.557	0.0260888	0.117954	0.221178	0.824954	1	1.33326	FALSE	+	0.0260888	671.557	-0.0121712	0.118102	-0.103057	0.917918	1	1.38031	FALSE	-	0.0121712
FBgn0021765	X	18091259	18092853	+	scu	scully	CG7113	1259.16	-0.0594794	0.156532	-0.379981	0.703959	0.982049	1.33326	FALSE	-	0.0594794	1259.16	0.0397483	0.156485	0.254007	0.799491	1	1.3062	FALSE	+	0.0397483
FBgn0021767	X	8447691	8455069	-	org-1	optomotor-blind-related-gene-1	CG11202	4.83216	-0.174827	0.115112	-1.51876	0.128822	1	0	FALSE	-	0.174827	4.83216	-0.115537	0.115229	-1.00267	0.316019	1	0.181204	FALSE	-	0.115537
FBgn0021768	3L	16804994	16819532	+	nudC	nudC	CG9710	290.723	-0.298409	0.185457	-1.60905	0.107605	0.537186	1.10495	FALSE	-	0.298409	290.723	-0.0656415	0.185227	-0.354385	0.723051	1	1.38031	FALSE	-	0.0656415
FBgn0021776	3R	19931799	19935120	-	mira	miranda	CG12249	48.4802	-0.583995	0.164443	-3.55134	0.000383268	0.0160363	1.39404	FALSE	-	0.583995	48.4802	-0.512712	0.164486	-3.11706	0.00182664	0.106211	1.3062	FALSE	-	0.512712
FBgn0021795	2R	11370300	11371335	-	Tapdelta	Translocon-associated protein delta	CG9035	746.894	-0.152614	0.127535	-1.19665	0.231443	0.72343	1.20127	FALSE	-	0.152614	746.894	-0.123911	0.1275	-0.971849	0.331126	1	1.56207	FALSE	-	0.123911
FBgn0021796	2L	13004480	13013197	+	Tor	Target of rapamycin	CG5092	827.356	0.192074	0.109149	1.75974	0.0784525	0.447101	1.20127	FALSE	+	0.192074	827.356	-0.187911	0.109944	-1.70915	0.087423	0.739159	1.38031	FALSE	-	0.187911
[truncated: 12,856 more rows]

## Sheet: fatbody
gene_id	seqid	start	end	strand	gene_symbol	current_fullname	annotation_ID	baseMean_Dr	log2FoldChange_Dr	lfcSE_Dr	stat_Dr	pvalue_Dr	padj_Dr	weight_Dr	sig_Dr	signChange_Dr	changeMagnitude_Dr	baseMean_Ra	log2FoldChange_Ra	lfcSE_Ra	stat_Ra	pvalue_Ra	padj_Ra	weight_Ra	sig_Ra	signChange_Ra	changeMagnitude_Ra
[truncated: 14,655 more rows]

[truncated: 10 more sheets: gut, ovary, thorax, overlaps, readTable, readTable_vst, GO, predicted regulators, phenotypes - eggs, phenotypes - lifespan]
